# Supplementary material for: A test-retest dataset for assessing long-term reliability of brain morphology and resting-state brain activity
Source: Sci Data. 2016 Mar 15;3:160016. doi: 10.1038/sdata.2016.16 (PMC4792176; doi:10.1038/sdata.2016.16)
Supplement: Supplementary Table [file sdata201616-s1.xls]

## Sheet: Data Legend
COLUMN LABEL	DESCRIPTION	DATA TYPE
SUB_ID	INDI Subject ID	integer
SESSION	Scan Sessions (Baseline, Retest_1)	string
AGE_AT_SCAN_1	Age at scan session 1 in years (1 decimal place)	float
SEX	Sex (1: female, 2: male)	integer
RAVEN_SCORE	Raven raw score	integer
FIQ	FIQ converted from Raven score	integer
RESTING_STATE_INSTRUCTION	Instructions. The instructions were exactly the same for both test and retest sessions for each individual.	string
VISUAL_STIMULATION_CONDITION	Visual stimulation for rest (1: fixation, 2: blank screen, 3: word, 4:eye closed, 5: other	integer
RETEST_DESIGN	1: Within Session, 2: Between Session, 3: Witihin + Between	integer
PRECEDING_CONDITION	0: No active task, 1: active task, 2: music listening, 3: video watching, 4: unknown	integer
RETEST_DURATION	Time since baseline	integer
RETEST_UNITS	m: min, d: days	string
TIME_OF_DAY	0 [0-3:59], 1[4:00-7:59], 2[8:00-11:59], 3[12:00-15:59], 4 [16-19:59], 5[20:00-23:59]	integer
SEASON	0: winter, 1: spring, 2: summer, 3: fall	integer
HANDEDNESS	Handedness: Left, Right	string
RAVEN_DURATION	Time of Raven Test since baseline [days]	integer

## Sheet: BNU_2_phenotypic_data
SUBID	SESSION	AGE_AT_SCAN_1	SEX	RAVEN_SCORE	FIQ	RESTING_STATE_INSTRUCTION	VISUAL_STIMULATION_CONDITION	RETEST_DESIGN	PRECEDING_CONDITION	RETEST_DURATION	RETEST_UNITS	TIME_OF_DAY	SEASON	HANDEDNESS	RAVEN_DURATION
25921	Baseline	20.7	1	21	97	relax without engaging in any specific task, and remain still with your eyes closed during the scan.	4	2	0	#	#	5	1	Right	15
25921	Retest_1	#	#	#	#	#	4	#	0	103	d	5	3	#	#
25922	Baseline	21.7	1	26	110	relax without engaging in any specific task, and remain still with your eyes closed during the scan.	4	2	0	#	#	2	1	Right	48
25922	Retest_1	#	#	#	#	#	4	#	0	178	d	2	3	#	#
25923	Baseline	22.5	1	24	105	relax without engaging in any specific task, and remain still with your eyes closed during the scan.	4	2	0	#	#	5	1	Right	26
25923	Retest_1	#	#	#	#	#	4	#	0	154	d	5	3	#	#
25924	Baseline	21	1	26	110	relax without engaging in any specific task, and remain still with your eyes closed during the scan.	4	2	0	#	#	5	1	Right	65
25924	Retest_1	#	#	#	#	#	4	#	0	179	d	5	3	#	#
25925	Baseline	21.2	1	27	113	relax without engaging in any specific task, and remain still with your eyes closed during the scan.	4	2	0	#	#	3	1	Right	51
25925	Retest_1	#	#	#	#	#	4	#	0	171	d	3	3	#	#
25926	Baseline	22.2	2	18	89	relax without engaging in any specific task, and remain still with your eyes closed during the scan.	4	2	0	#	#	3	1	Right	50
25926	Retest_1	#	#	#	#	#	4	#	0	168	d	3	3	#	#
25927	Baseline	20.8	2	32	126	relax without engaging in any specific task, and remain still with your eyes closed during the scan.	4	2	0	#	#	3	1	Right	51
25927	Retest_1	#	#	#	#	#	4	#	0	181	d	3	3	#	#
25928	Baseline	20.2	2	28	116	relax without engaging in any specific task, and remain still with your eyes closed during the scan.	4	2	0	#	#	2	1	Right	47
25928	Retest_1	#	#	#	#	#	4	#	0	168	d	2	3	#	#
25929	Baseline	20.1	2	29	118	relax without engaging in any specific task, and remain still with your eyes closed during the scan.	4	2	0	#	#	3	1	Right	48
25929	Retest_1	#	#	#	#	#	4	#	0	178	d	3	3	#	#
25930	Baseline	22.3	2	20	94	relax without engaging in any specific task, and remain still with your eyes closed during the scan.	4	2	0	#	#	5	1	Right	29
25930	Retest_1	#	#	#	#	#	4	#	0	157	d	5	3	#	#
25931	Baseline	21.3	2	20	94	relax without engaging in any specific task, and remain still with your eyes closed during the scan.	4	2	0	#	#	4	1	Right	59
25931	Retest_1	#	#	#	#	#	4	#	0	172	d	4	3	#	#
25932	Baseline	20.9	2	32	126	relax without engaging in any specific task, and remain still with your eyes closed during the scan.	4	2	0	#	#	3	1	Right	71
25932	Retest_1	#	#	#	#	#	4	#	0	173	d	3	3	#	#
25933	Baseline	21.6	1	31	124	relax without engaging in any specific task, and remain still with your eyes closed during the scan.	4	2	0	#	#	2	1	Right	40
25933	Retest_1	#	#	#	#	#	4	#	0	168	d	2	3	#	#
25934	Baseline	20.9	2	30	121	relax without engaging in any specific task, and remain still with your eyes closed during the scan.	4	2	0	#	#	5	1	Right	40
25934	Retest_1	#	#	#	#	#	4	#	0	168	d	5	3	#	#
25935	Baseline	22	2	28	116	relax without engaging in any specific task, and remain still with your eyes closed during the scan.	4	2	0	#	#	3	1	Right	27
25935	Retest_1	#	#	#	#	#	4	#	0	145	d	3	3	#	#
25936	Baseline	22.5	2	23	102	relax without engaging in any specific task, and remain still with your eyes closed during the scan.	4	2	0	#	#	5	1	Right	30
25936	Retest_1	#	#	#	#	#	4	#	0	150	d	5	3	#	#
25937	Baseline	21.7	2	28	116	relax without engaging in any specific task, and remain still with your eyes closed during the scan.	4	2	0	#	#	4	1	Right	20
25937	Retest_1	#	#	#	#	#	4	#	0	149	d	4	3	#	#
25938	Baseline	21.8	2	21	97	relax without engaging in any specific task, and remain still with your eyes closed during the scan.	4	2	0	#	#	5	1	Right	19
25938	Retest_1	#	#	#	#	#	4	#	0	163	d	5	3	#	#
25939	Baseline	20.4	2	26	110	relax without engaging in any specific task, and remain still with your eyes closed during the scan.	4	2	0	#	#	2	1	Right	16
25939	Retest_1	#	#	#	#	#	4	#	0	185	d	2	3	#	#
25940	Baseline	20.8	2	33	129	relax without engaging in any specific task, and remain still with your eyes closed during the scan.	4	2	0	#	#	3	1	Right	41
25940	Retest_1	#	#	#	#	#	4	#	0	188	d	3	3	#	#
25941	Baseline	23.3	1	25	108	relax without engaging in any specific task, and remain still with your eyes closed during the scan.	4	2	0	#	#	4	1	Right	68
25941	Retest_1	#	#	#	#	#	4	#	0	156	d	4	3	#	#
25942	Baseline	21	1	33	129	relax without engaging in any specific task, and remain still with your eyes closed during the scan.	4	2	0	#	#	5	1	Right	32
25942	Retest_1	#	#	#	#	#	4	#	0	150	d	5	3	#	#
25943	Baseline	22.9	1	32	126	relax without engaging in any specific task, and remain still with your eyes closed during the scan.	4	2	0	#	#	5	1	Right	33
25943	Retest_1	#	#	#	#	#	4	#	0	166	d	5	3	#	#
25944	Baseline	21.3	1	27	113	relax without engaging in any specific task, and remain still with your eyes closed during the scan.	4	2	0	#	#	4	1	Right	35
25944	Retest_1	#	#	#	#	#	4	#	0	155	d	4	3	#	#
25945	Baseline	19.3	1	20	94	relax without engaging in any specific task, and remain still with your eyes closed during the scan.	4	2	0	#	#	5	1	Right	24
25945	Retest_1	#	#	#	#	#	4	#	0	144	d	5	3	#	#
25946	Baseline	19.8	2	30	121	relax without engaging in any specific task, and remain still with your eyes closed during the scan.	4	2	0	#	#	3	1	Right	42
25946	Retest_1	#	#	#	#	#	4	#	0	175	d	3	3	#	#
25947	Baseline	21.3	2	30	121	relax without engaging in any specific task, and remain still with your eyes closed during the scan.	4	2	0	#	#	3	1	Right	72
25947	Retest_1	#	#	#	#	#	4	#	0	189	d	3	3	#	#
25948	Baseline	21.5	1	28	116	relax without engaging in any specific task, and remain still with your eyes closed during the scan.	4	2	0	#	#	2	1	Right	39
25948	Retest_1	#	#	#	#	#	4	#	0	167	d	2	3	#	#
25949	Baseline	20.4	1	24	105	relax without engaging in any specific task, and remain still with your eyes closed during the scan.	4	2	0	#	#	2	1	Right	42
25949	Retest_1	#	#	#	#	#	4	#	0	133	d	2	3	#	#
25950	Baseline	21.7	1	27	113	relax without engaging in any specific task, and remain still with your eyes closed during the scan.	4	2	0	#	#	5	1	Right	16
25950	Retest_1	#	#	#	#	#	4	#	0	150	d	5	3	#	#
25951	Baseline	21.5	1	23	102	relax without engaging in any specific task, and remain still with your eyes closed during the scan.	4	2	0	#	#	4	1	Right	48
25951	Retest_1	#	#	#	#	#	4	#	0	136	d	4	3	#	#
25952	Baseline	19.8	1	25	108	relax without engaging in any specific task, and remain still with your eyes closed during the scan.	4	2	0	#	#	2	1	Right	39
25952	Retest_1	#	#	#	#	#	4	#	0	159	d	2	3	#	#
25953	Baseline	21.1	1	33	129	relax without engaging in any specific task, and remain still with your eyes closed during the scan.	4	2	0	#	#	5	1	Left	47
25953	Retest_1	#	#	#	#	#	4	#	0	150	d	5	3	#	#
25954	Baseline	22.7	1	26	110	relax without engaging in any specific task, and remain still with your eyes closed during the scan.	4	2	0	#	#	4	1	Right	28
25954	Retest_1	#	#	#	#	#	4	#	0	158	d	4	3	#	#
25955	Baseline	19.5	2	27	113	relax without engaging in any specific task, and remain still with your eyes closed during the scan.	4	2	0	#	#	2	1	Right	33
25955	Retest_1	#	#	#	#	#	4	#	0	159	d	2	3	#	#
25956	Baseline	21.4	2	35	134	relax without engaging in any specific task, and remain still with your eyes closed during the scan.	4	2	0	#	#	2	1	Left	38
25956	Retest_1	#	#	#	#	#	4	#	0	159	d	2	3	#	#
25957	Baseline	21.1	2	27	113	relax without engaging in any specific task, and remain still with your eyes closed during the scan.	4	2	0	#	#	4	1	Left	16
25957	Retest_1	#	#	#	#	#	4	#	0	146	d	4	3	#	#
25958	Baseline	20.1	2	32	126	relax without engaging in any specific task, and remain still with your eyes closed during the scan.	4	2	0	#	#	3	1	Right	35
25958	Retest_1	#	#	#	#	#	4	#	0	179	d	3	3	#	#
25959	Baseline	21.3	2	27	113	relax without engaging in any specific task, and remain still with your eyes closed during the scan.	4	2	0	#	#	5	1	Right	34
25959	Retest_1	#	#	#	#	#	4	#	0	154	d	5	3	#	#
25960	Baseline	21.1	2	30	121	relax without engaging in any specific task, and remain still with your eyes closed during the scan.	4	2	0	#	#	3	1	Right	38
25960	Retest_1	#	#	#	#	#	4	#	0	185	d	3	3	#	#
25961	Baseline	21.8	2	33	129	relax without engaging in any specific task, and remain still with your eyes closed during the scan.	4	2	0	#	#	4	1	Right	36
25961	Retest_1	#	#	#	#	#	4	#	0	162	d	4	3	#	#
25962	Baseline	21.8	2	31	124	relax without engaging in any specific task, and remain still with your eyes closed during the scan.	4	2	0	#	#	3	1	Right	32
25962	Retest_1	#	#	#	#	#	4	#	0	162	d	3	3	#	#
25963	Baseline	21.6	2	26	110	relax without engaging in any specific task, and remain still with your eyes closed during the scan.	4	2	0	#	#	5	1	Right	44
25963	Retest_1	#	#	#	#	#	4	#	0	175	d	5	3	#	#
25964	Baseline	22	2	30	121	relax without engaging in any specific task, and remain still with your eyes closed during the scan.	4	2	0	#	#	4	1	Right	44
25964	Retest_1	#	#	#	#	#	4	#	0	164	d	4	3	#	#
25965	Baseline	21.4	2	29	118	relax without engaging in any specific task, and remain still with your eyes closed during the scan.	4	2	0	#	#	4	1	Left	25
25965	Retest_1	#	#	#	#	#	4	#	0	155	d	4	3	#	#
25966	Baseline	22	2	30	121	relax without engaging in any specific task, and remain still with your eyes closed during the scan.	4	2	0	#	#	4	1	Right	32
25966	Retest_1	#	#	#	#	#	4	#	0	162	d	4	3	#	#
25967	Baseline	21.6	1	32	126	relax without engaging in any specific task, and remain still with your eyes closed during the scan.	4	2	0	#	#	4	1	Right	26
25967	Retest_1	#	#	#	#	#	4	#	0	142	d	4	3	#	#
25968	Baseline	21.3	2	21	97	relax without engaging in any specific task, and remain still with your eyes closed during the scan.	4	2	0	#	#	3	1	Right	25
25968	Retest_1	#	#	#	#	#	4	#	0	145	d	3	3	#	#
25969	Baseline	21.8	2	25	108	relax without engaging in any specific task, and remain still with your eyes closed during the scan.	4	2	0	#	#	4	1	Right	29
25969	Retest_1	#	#	#	#	#	4	#	0	159	d	4	3	#	#
25970	Baseline	21.2	1	26	110	relax without engaging in any specific task, and remain still with your eyes closed during the scan.	4	2	0	#	#	5	1	Right	29
25970	Retest_1	#	#	#	#	#	4	#	0	162	d	5	3	#	#
25971	Baseline	20.5	1	21	97	relax without engaging in any specific task, and remain still with your eyes closed during the scan.	4	2	0	#	#	4	1	Right	29
25971	Retest_1	#	#	#	#	#	4	#	0	148	d	4	3	#	#
25972	Baseline	21.4	1	24	105	relax without engaging in any specific task, and remain still with your eyes closed during the scan.	4	2	0	#	#	5	1	Right	28
25972	Retest_1	#	#	#	#	#	4	#	0	148	d	5	3	#	#
25973	Baseline	22.2	1	24	105	relax without engaging in any specific task, and remain still with your eyes closed during the scan.	4	2	0	#	#	4	1	Right	60
25973	Retest_1	#	#	#	#	#	4	#	0	155	d	4	3	#	#
25974	Baseline	21.7	2	17	86	relax without engaging in any specific task, and remain still with your eyes closed during the scan.	4	2	0	#	#	5	1	Right	54
25974	Retest_1	#	#	#	#	#	4	#	0	139	d	5	3	#	#
25975	Baseline	21.6	1	27	113	relax without engaging in any specific task, and remain still with your eyes closed during the scan.	4	2	0	#	#	4	1	Right	37
25975	Retest_1	#	#	#	#	#	4	#	0	171	d	4	3	#	#
25976	Baseline	21.3	1	26	110	relax without engaging in any specific task, and remain still with your eyes closed during the scan.	4	2	0	#	#	2	1	Right	38
25976	Retest_1	#	#	#	#	#	4	#	0	172	d	2	3	#	#
25977	Baseline	23.1	1	25	108	relax without engaging in any specific task, and remain still with your eyes closed during the scan.	4	2	0	#	#	2	1	Right	72
25977	Retest_1	#	#	#	#	#	4	#	0	169	d	2	3	#	#
25978	Baseline	21.8	1	25	108	relax without engaging in any specific task, and remain still with your eyes closed during the scan.	4	2	0	#	#	3	1	Right	72
25978	Retest_1	#	#	#	#	#	4	#	0	185	d	3	3	#	#
25979	Baseline	21.1	2	33	129	relax without engaging in any specific task, and remain still with your eyes closed during the scan.	4	2	0	#	#	2	1	Right	22
25979	Retest_1	#	#	#	#	#	4	#	0	150	d	2	3	#	#
25980	Baseline	19.5	2	28	116	relax without engaging in any specific task, and remain still with your eyes closed during the scan.	4	2	0	#	#	4	1	Right	37
25980	Retest_1	#	#	#	#	#	4	#	0	157	d	4	3	#	#
25981	Baseline	21.3	1	23	102	relax without engaging in any specific task, and remain still with your eyes closed during the scan.	4	2	0	#	#	4	1	Right	22
25981	Retest_1	#	#	#	#	#	4	#	0	142	d	4	3	#	#
