# Supplementary material for: A test-retest dataset for assessing long-term reliability of brain morphology and resting-state brain activity
Source: Sci Data. 2016 Mar 15;3:160016. doi: 10.1038/sdata.2016.16 (PMC4792176; doi:10.1038/sdata.2016.16)
Supplement: Supplementary file 2 [file sdata201616-isa1.zip]

Archive with 3 entries (3 files):
- i_Investigation.txt
- s_study_Liu.txt
- a_assay_Liu.txt
