# Supplementary material for: A test-retest dataset for assessing long-term reliability of brain morphology and resting-state brain activity
Source: Sci Data. 2016 Mar 15;3:160016. doi: 10.1038/sdata.2016.16 (PMC4792176; doi:10.1038/sdata.2016.16)
Supplement: Supplementary file 2 [file sdata201616-isa1.zip › i_Investigation.txt]

# Investigation File generated for Scientific Data with Investigation File Authoring Tool version 0.1.0 on 09/02/2016 - This metadata file is CC0
ONTOLOGY SOURCE REFERENCE
Term Source Name	NCBITAXON	UBERON	PATO	UO	NCIT	OBI	ERO
Term Source File	http://data.bioontology.org/ontologies/NCBITAXON	http://data.bioontology.org/ontologies/UBERON	http://data.bioontology.org/ontologies/PATO	http://data.bioontology.org/ontologies/UO	http://data.bioontology.org/ontologies/NCIT	http://data.bioontology.org/ontologies/OBI	http://data.bioontology.org/ontologies/ERO
Term Source Version	2015AA	releases/2014-06-15	unknown	unknown	15.05d	2014-08-18	2013-08-02
Term Source Description	National Center for Biotechnology Information (NCBI) Organismal Classification	Uber Anatomy Ontology	Phenotypic Quality Ontology	Units of Measurement Ontology	National Cancer Institute Thesaurus	Ontology for Biomedical Investigations	Eagle-I Research Resource Ontology
INVESTIGATION
Investigation Identifier
Investigation Title
Investigation Description
Investigation Submission Date
Investigation Public Release Date
INVESTIGATION PUBLICATIONS
Investigation PubMed ID
Investigation Publication DOI
Investigation Publication Author List
Investigation Publication Title
Investigation Publication Status
Investigation Publication Status Term Accession Number
Investigation Publication Status Term Source REF
INVESTIGATION CONTACTS
Investigation Person Last Name
Investigation Person Mid Initials
Investigation Person First Name
Investigation Person Address
Investigation Person Phone
Investigation Person Fax
Investigation Person Email
Investigation Person Affiliation
Investigation Person Roles
Investigation Person Roles Term Accession Number
Investigation Person Roles Term Source REF
STUDY
Study Identifier	10.1038/sdata.2016.16
Study Title	A test-retest dataset for assessing long-term reliability of brain morphology and resting-state brain activity
Study Submission Date	31/05/2015
Study Public Release Date	15/03/2016
Study Description	http://www.nature.com/articles/sdata201616#abstract
Study File Name	s_study_Liu.txt
Comment[Subject Keywords]	///;///;///;//
Comment[Manuscript Licence]	CC BY-4.0
Comment[Experimental Metadata Licence]	CC0
Comment[Supplementary Information File Name]	Supplementary Table	
Comment[Supplementary Information File Type]	vnd.ms-excel	x-zip-compressed
Comment[Supplementary Information File URL]	http://www.nature.com/articles/sdata201616#supplementary-information	http://www.nature.com/articles/sdata201616#supplementary-information
Comment[Data Repository]	1000 Functional Connectomes Project International Neuroimaging Data-Sharing Initiative (FCP/INDI)
Comment[Data Record Accession]	doi:10.15387/fcp_indi.corr.bnu2
Comment[Data Record URI]	http://dx.doi.org/10.15387/fcp_indi.corr.bnu2
STUDY DESIGN DESCRIPTORS
Study Design Type	Test-retest Reliability	repeated measure design
Study Design Type Term Accession Number	NCIT:C78689	OBI:0500002
Study Design Type Term Source REF	NCIT	OBI
STUDY PUBLICATIONS
Study PubMed ID
Study Publication DOI
Study Publication Author List
Study Publication Title
Study Publication Status
Study Publication Status Term Accession Number
Study Publication Status Term Source REF
STUDY FACTORS
Study Factor Name
Study Factor Type
Study Factor Type Term Accession Number
Study Factor Type Term Source REF
STUDY ASSAYS
Study Assay Measurement Type	nuclear magnetic resonance assay
Study Assay Measurement Type Term Accession Number	OBI:0000182
Study Assay Measurement Type Term Source REF	ERO
Study Assay Technology Type	MRI Scanner
Study Assay Technology Type Term Accession Number	ERO:MRI_Scanner
Study Assay Technology Type Term Source REF	ERO
Study Assay Technology Platform	""
Study Assay File Name	a_assay_Liu.txt
STUDY PROTOCOLS
Study Protocol Name	Participants	Testing procedure	Raven IQ test	Magnetic Resonance Imaging
Study Protocol Type	selection	protocol	Cognitive Assessment	nuclear magnetic resonance assay
Study Protocol Type Term Accession Number	OBI:0001928	OBI:0000272	NCIT:C62736	OBI:0000182
Study Protocol Type Term Source REF	OBI	OBI	NCIT	ERO
Study Protocol Description				
Study Protocol URI	""	""	""	""
Study Protocol Version				
Study Protocol Parameters Name	""	""	""	instrument; manufacturer; magnetic field strength; coil type; number of coils; MRI assay; field of view; matrix size; voxel resolution; repetition time; echo time; pulse sequence type; flip angle value; inversion time; band width; number of slices; slice orientation; total scan time
Study Protocol Parameters Name Term Accession Number	""	""	""	""
Study Protocol Parameters Name Term Source REF	""	""	""	""
Study Protocol Components Name	""	""	""	""
Study Protocol Components Type	""	""	""	""
Study Protocol Components Type Term Accession Number	""	""	""	""
Study Protocol Components Type Term Source REF	""	""	""	""
STUDY CONTACTS
Study Person Last Name	Huang	Huang	Zhen	Liu
Study Person First Name	Lijie	Taicheng	Zonglei	Jia
Study Person Mid Initials				
Study Person Email	""	""	zhenzonglei@bnu.edu.cn	liujia@bnu.edu.cn
Study Person Phone				
Study Person Fax				
Study Person Address				
Study Person Affiliation	State Key Laboratory of Cognitive Neuroscience and Learning & IDG/McGovern Institute for Brain Research, Beijing Normal University, Beijing 100875, China	State Key Laboratory of Cognitive Neuroscience and Learning & IDG/McGovern Institute for Brain Research, Beijing Normal University, Beijing 100875, China	State Key Laboratory of Cognitive Neuroscience and Learning & IDG/McGovern Institute for Brain Research, Beijing Normal University, Beijing 100875, China	Beijing Key Laboratory of Applied Experimental Psychology, School of Psychology, Beijing Normal University, Beijing 100875, China
Study Person Roles				
Study Person Roles Term Accession Number				
Study Person Roles Term Source REF				
Comment[Study Person ORCID]				
Comment[Funder]				
Comment[FundRef ID]				
Comment[Funder Term Source REF]				
Comment[Grant Identifier]				
