# Supplementary material for: A test-retest dataset for assessing long-term reliability of brain morphology and resting-state brain activity
Source: Sci Data. 2016 Mar 15;3:160016. doi: 10.1038/sdata.2016.16 (PMC4792176; doi:10.1038/sdata.2016.16)
Supplement: Supplementary file 2 [file sdata201616-isa1.zip › s_study_Liu.txt]

Source Name	Material Type	Term Source REF	Term Accession Number	Characteristics[organism]	Term Source REF	Term Accession Number	Characteristics[organism part]	Term Source REF	Term Accession Number	Characteristics[development stage]	Term Source REF	Term Accession Number	Characteristics[sex]	Term Source REF	Term Accession Number	Characteristics[age at scan]	Unit	Term Source REF	Term Accession Number	Characteristics[handedness]	Protocol REF	Protocol REF	Protocol REF	Comment[Raven raw score]	Sample Name
Beijing Normal University				Homo sapiens	NCBITAXON	NCBITaxon:9606	brain	UBERON	UBERON:0000955	adult organism	UBERON	UBERON:0007023	female	PATO	PATO:0000383	20.41666667	year	UO	UO:0000036	Right	Participants	Testing procedure	Raven IQ test	24	25939
Beijing Normal University				Homo sapiens	NCBITAXON	NCBITaxon:9606	brain	UBERON	UBERON:0000955	adult organism	UBERON	UBERON:0007023	female	PATO	PATO:0000383	21.58333333	year	UO	UO:0000036	Right	Participants	Testing procedure	Raven IQ test	32	25967
Beijing Normal University				Homo sapiens	NCBITAXON	NCBITaxon:9606	brain	UBERON	UBERON:0000955	adult organism	UBERON	UBERON:0007023	male	PATO	PATO:0000384	21.66666667	year	UO	UO:0000036	Right	Participants	Testing procedure	Raven IQ test	17	25974
Beijing Normal University				Homo sapiens	NCBITAXON	NCBITaxon:9606	brain	UBERON	UBERON:0000955	adult organism	UBERON	UBERON:0007023	male	PATO	PATO:0000384	22	year	UO	UO:0000036	Right	Participants	Testing procedure	Raven IQ test	28	25935
Beijing Normal University				Homo sapiens	NCBITAXON	NCBITaxon:9606	brain	UBERON	UBERON:0000955	adult organism	UBERON	UBERON:0007023	male	PATO	PATO:0000384	22.16666667	year	UO	UO:0000036	Right	Participants	Testing procedure	Raven IQ test	18	25926
Beijing Normal University				Homo sapiens	NCBITAXON	NCBITaxon:9606	brain	UBERON	UBERON:0000955	adult organism	UBERON	UBERON:0007023	female	PATO	PATO:0000383	21	year	UO	UO:0000036	Right	Participants	Testing procedure	Raven IQ test	33	25942
Beijing Normal University				Homo sapiens	NCBITAXON	NCBITaxon:9606	brain	UBERON	UBERON:0000955	adult organism	UBERON	UBERON:0007023	male	PATO	PATO:0000384	21.25	year	UO	UO:0000036	Right	Participants	Testing procedure	Raven IQ test	21	25968
Beijing Normal University				Homo sapiens	NCBITAXON	NCBITaxon:9606	brain	UBERON	UBERON:0000955	adult organism	UBERON	UBERON:0007023	female	PATO	PATO:0000383	20.5	year	UO	UO:0000036	Right	Participants	Testing procedure	Raven IQ test	21	25971
Beijing Normal University				Homo sapiens	NCBITAXON	NCBITaxon:9606	brain	UBERON	UBERON:0000955	adult organism	UBERON	UBERON:0007023	female	PATO	PATO:0000383	23.33333333	year	UO	UO:0000036	Right	Participants	Testing procedure	Raven IQ test	25	25941
Beijing Normal University				Homo sapiens	NCBITAXON	NCBITaxon:9606	brain	UBERON	UBERON:0000955	adult organism	UBERON	UBERON:0007023	female	PATO	PATO:0000383	20.66666667	year	UO	UO:0000036	Right	Participants	Testing procedure	Raven IQ test	21	25921
Beijing Normal University				Homo sapiens	NCBITAXON	NCBITaxon:9606	brain	UBERON	UBERON:0000955	adult organism	UBERON	UBERON:0007023	female	PATO	PATO:0000383	21.25	year	UO	UO:0000036	Right	Participants	Testing procedure	Raven IQ test	27	25944
Beijing Normal University				Homo sapiens	NCBITAXON	NCBITaxon:9606	brain	UBERON	UBERON:0000955	adult organism	UBERON	UBERON:0007023	female	PATO	PATO:0000383	19.75	year	UO	UO:0000036	Right	Participants	Testing procedure	Raven IQ test	25	25952
Beijing Normal University				Homo sapiens	NCBITAXON	NCBITaxon:9606	brain	UBERON	UBERON:0000955	adult organism	UBERON	UBERON:0007023	female	PATO	PATO:0000383	21.5	year	UO	UO:0000036	Right	Participants	Testing procedure	Raven IQ test	23	25951
Beijing Normal University				Homo sapiens	NCBITAXON	NCBITaxon:9606	brain	UBERON	UBERON:0000955	adult organism	UBERON	UBERON:0007023	male	PATO	PATO:0000384	19.5	year	UO	UO:0000036	Right	Participants	Testing procedure	Raven IQ test	28	25980
Beijing Normal University				Homo sapiens	NCBITAXON	NCBITaxon:9606	brain	UBERON	UBERON:0000955	adult organism	UBERON	UBERON:0007023	male	PATO	PATO:0000384	22	year	UO	UO:0000036	Right	Participants	Testing procedure	Raven IQ test	30	25964
Beijing Normal University				Homo sapiens	NCBITAXON	NCBITaxon:9606	brain	UBERON	UBERON:0000955	adult organism	UBERON	UBERON:0007023	female	PATO	PATO:0000383	21.25	year	UO	UO:0000036	Right	Participants	Testing procedure	Raven IQ test	23	25981
Beijing Normal University				Homo sapiens	NCBITAXON	NCBITaxon:9606	brain	UBERON	UBERON:0000955	adult organism	UBERON	UBERON:0007023	female	PATO	PATO:0000383	19.33333333	year	UO	UO:0000036	Right	Participants	Testing procedure	Raven IQ test	20	25945
Beijing Normal University				Homo sapiens	NCBITAXON	NCBITaxon:9606	brain	UBERON	UBERON:0000955	adult organism	UBERON	UBERON:0007023	female	PATO	PATO:0000383	21.16666667	year	UO	UO:0000036	Right	Participants	Testing procedure	Raven IQ test	27	25925
Beijing Normal University				Homo sapiens	NCBITAXON	NCBITaxon:9606	brain	UBERON	UBERON:0000955	adult organism	UBERON	UBERON:0007023	female	PATO	PATO:0000383	21.41666667	year	UO	UO:0000036	Right	Participants	Testing procedure	Raven IQ test	24	25972
Beijing Normal University				Homo sapiens	NCBITAXON	NCBITaxon:9606	brain	UBERON	UBERON:0000955	adult organism	UBERON	UBERON:0007023	male	PATO	PATO:0000384	21.41666667	year	UO	UO:0000036	Left	Participants	Testing procedure	Raven IQ test	35	25956
Beijing Normal University				Homo sapiens	NCBITAXON	NCBITaxon:9606	brain	UBERON	UBERON:0000955	adult organism	UBERON	UBERON:0007023	male	PATO	PATO:0000384	20.16666667	year	UO	UO:0000036	Right	Participants	Testing procedure	Raven IQ test	28	25928
Beijing Normal University				Homo sapiens	NCBITAXON	NCBITaxon:9606	brain	UBERON	UBERON:0000955	adult organism	UBERON	UBERON:0007023	male	PATO	PATO:0000384	21.33333333	year	UO	UO:0000036	Right	Participants	Testing procedure	Raven IQ test	27	25959
Beijing Normal University				Homo sapiens	NCBITAXON	NCBITaxon:9606	brain	UBERON	UBERON:0000955	adult organism	UBERON	UBERON:0007023	male	PATO	PATO:0000384	22.5	year	UO	UO:0000036	Right	Participants	Testing procedure	Raven IQ test	23	25936
Beijing Normal University				Homo sapiens	NCBITAXON	NCBITaxon:9606	brain	UBERON	UBERON:0000955	adult organism	UBERON	UBERON:0007023	male	PATO	PATO:0000384	21.75	year	UO	UO:0000036	Right	Participants	Testing procedure	Raven IQ test	33	25961
Beijing Normal University				Homo sapiens	NCBITAXON	NCBITaxon:9606	brain	UBERON	UBERON:0000955	adult organism	UBERON	UBERON:0007023	female	PATO	PATO:0000383	22.16666667	year	UO	UO:0000036	Right	Participants	Testing procedure	Raven IQ test	24	25973
Beijing Normal University				Homo sapiens	NCBITAXON	NCBITaxon:9606	brain	UBERON	UBERON:0000955	adult organism	UBERON	UBERON:0007023	male	PATO	PATO:0000384	19.5	year	UO	UO:0000036	Right	Participants	Testing procedure	Raven IQ test	27	25955
Beijing Normal University				Homo sapiens	NCBITAXON	NCBITaxon:9606	brain	UBERON	UBERON:0000955	adult organism	UBERON	UBERON:0007023	male	PATO	PATO:0000384	21.66666667	year	UO	UO:0000036	Right	Participants	Testing procedure	Raven IQ test	28	25937
Beijing Normal University				Homo sapiens	NCBITAXON	NCBITaxon:9606	brain	UBERON	UBERON:0000955	adult organism	UBERON	UBERON:0007023	female	PATO	PATO:0000383	22.5	year	UO	UO:0000036	Right	Participants	Testing procedure	Raven IQ test	24	25923
Beijing Normal University				Homo sapiens	NCBITAXON	NCBITaxon:9606	brain	UBERON	UBERON:0000955	adult organism	UBERON	UBERON:0007023	female	PATO	PATO:0000383	21.5	year	UO	UO:0000036	Right	Participants	Testing procedure	Raven IQ test	28	25948
Beijing Normal University				Homo sapiens	NCBITAXON	NCBITaxon:9606	brain	UBERON	UBERON:0000955	adult organism	UBERON	UBERON:0007023	male	PATO	PATO:0000384	21.08333333	year	UO	UO:0000036	Right	Participants	Testing procedure	Raven IQ test	33	25979
Beijing Normal University				Homo sapiens	NCBITAXON	NCBITaxon:9606	brain	UBERON	UBERON:0000955	adult organism	UBERON	UBERON:0007023	male	PATO	PATO:0000384	22.25	year	UO	UO:0000036	Right	Participants	Testing procedure	Raven IQ test	20	25930
Beijing Normal University				Homo sapiens	NCBITAXON	NCBITaxon:9606	brain	UBERON	UBERON:0000955	adult organism	UBERON	UBERON:0007023	male	PATO	PATO:0000384	20.91666667	year	UO	UO:0000036	Right	Participants	Testing procedure	Raven IQ test	30	25934
Beijing Normal University				Homo sapiens	NCBITAXON	NCBITaxon:9606	brain	UBERON	UBERON:0000955	adult organism	UBERON	UBERON:0007023	female	PATO	PATO:0000383	23.08333333	year	UO	UO:0000036	Right	Participants	Testing procedure	Raven IQ test	25	25977
Beijing Normal University				Homo sapiens	NCBITAXON	NCBITaxon:9606	brain	UBERON	UBERON:0000955	adult organism	UBERON	UBERON:0007023	female	PATO	PATO:0000383	21.58333333	year	UO	UO:0000036	Right	Participants	Testing procedure	Raven IQ test	31	25933
Beijing Normal University				Homo sapiens	NCBITAXON	NCBITaxon:9606	brain	UBERON	UBERON:0000955	adult organism	UBERON	UBERON:0007023	male	PATO	PATO:0000384	21.75	year	UO	UO:0000036	Right	Participants	Testing procedure	Raven IQ test	25	25969
Beijing Normal University				Homo sapiens	NCBITAXON	NCBITaxon:9606	brain	UBERON	UBERON:0000955	adult organism	UBERON	UBERON:0007023	male	PATO	PATO:0000384	21.08333333	year	UO	UO:0000036	Left	Participants	Testing procedure	Raven IQ test	27	25957
Beijing Normal University				Homo sapiens	NCBITAXON	NCBITaxon:9606	brain	UBERON	UBERON:0000955	adult organism	UBERON	UBERON:0007023	male	PATO	PATO:0000384	20.08333333	year	UO	UO:0000036	Right	Participants	Testing procedure	Raven IQ test	29	25929
Beijing Normal University				Homo sapiens	NCBITAXON	NCBITaxon:9606	brain	UBERON	UBERON:0000955	adult organism	UBERON	UBERON:0007023	female	PATO	PATO:0000383	21.66666667	year	UO	UO:0000036	Right	Participants	Testing procedure	Raven IQ test	26	25922
Beijing Normal University				Homo sapiens	NCBITAXON	NCBITaxon:9606	brain	UBERON	UBERON:0000955	adult organism	UBERON	UBERON:0007023	male	PATO	PATO:0000384	21.75	year	UO	UO:0000036	Right	Participants	Testing procedure	Raven IQ test	31	25962
Beijing Normal University				Homo sapiens	NCBITAXON	NCBITaxon:9606	brain	UBERON	UBERON:0000955	adult organism	UBERON	UBERON:0007023	male	PATO	PATO:0000384	21.58333333	year	UO	UO:0000036	Right	Participants	Testing procedure	Raven IQ test	26	25963
Beijing Normal University				Homo sapiens	NCBITAXON	NCBITaxon:9606	brain	UBERON	UBERON:0000955	adult organism	UBERON	UBERON:0007023	female	PATO	PATO:0000383	22.66666667	year	UO	UO:0000036	Right	Participants	Testing procedure	Raven IQ test	26	25954
Beijing Normal University				Homo sapiens	NCBITAXON	NCBITaxon:9606	brain	UBERON	UBERON:0000955	adult organism	UBERON	UBERON:0007023	male	PATO	PATO:0000384	21.41666667	year	UO	UO:0000036	Left	Participants	Testing procedure	Raven IQ test	29	25965
Beijing Normal University				Homo sapiens	NCBITAXON	NCBITaxon:9606	brain	UBERON	UBERON:0000955	adult organism	UBERON	UBERON:0007023	male	PATO	PATO:0000384	20.83333333	year	UO	UO:0000036	Right	Participants	Testing procedure	Raven IQ test	32	25927
Beijing Normal University				Homo sapiens	NCBITAXON	NCBITaxon:9606	brain	UBERON	UBERON:0000955	adult organism	UBERON	UBERON:0007023	male	PATO	PATO:0000384	21.25	year	UO	UO:0000036	Right	Participants	Testing procedure	Raven IQ test	30	25947
Beijing Normal University				Homo sapiens	NCBITAXON	NCBITaxon:9606	brain	UBERON	UBERON:0000955	adult organism	UBERON	UBERON:0007023	male	PATO	PATO:0000384	22	year	UO	UO:0000036	Right	Participants	Testing procedure	Raven IQ test	30	25966
Beijing Normal University				Homo sapiens	NCBITAXON	NCBITaxon:9606	brain	UBERON	UBERON:0000955	adult organism	UBERON	UBERON:0007023	male	PATO	PATO:0000384	19.75	year	UO	UO:0000036	Right	Participants	Testing procedure	Raven IQ test	30	25946
Beijing Normal University				Homo sapiens	NCBITAXON	NCBITaxon:9606	brain	UBERON	UBERON:0000955	adult organism	UBERON	UBERON:0007023	female	PATO	PATO:0000383	21.25	year	UO	UO:0000036	Right	Participants	Testing procedure	Raven IQ test	26	25976
Beijing Normal University				Homo sapiens	NCBITAXON	NCBITaxon:9606	brain	UBERON	UBERON:0000955	adult organism	UBERON	UBERON:0007023	female	PATO	PATO:0000383	21.58333333	year	UO	UO:0000036	Right	Participants	Testing procedure	Raven IQ test	27	25975
Beijing Normal University				Homo sapiens	NCBITAXON	NCBITaxon:9606	brain	UBERON	UBERON:0000955	adult organism	UBERON	UBERON:0007023	female	PATO	PATO:0000383	22.91666667	year	UO	UO:0000036	Right	Participants	Testing procedure	Raven IQ test	32	25943
Beijing Normal University				Homo sapiens	NCBITAXON	NCBITaxon:9606	brain	UBERON	UBERON:0000955	adult organism	UBERON	UBERON:0007023	female	PATO	PATO:0000383	21.66666667	year	UO	UO:0000036	Right	Participants	Testing procedure	Raven IQ test	27	25950
Beijing Normal University				Homo sapiens	NCBITAXON	NCBITaxon:9606	brain	UBERON	UBERON:0000955	adult organism	UBERON	UBERON:0007023	male	PATO	PATO:0000384	20.91666667	year	UO	UO:0000036	Right	Participants	Testing procedure	Raven IQ test	32	25932
Beijing Normal University				Homo sapiens	NCBITAXON	NCBITaxon:9606	brain	UBERON	UBERON:0000955	adult organism	UBERON	UBERON:0007023	female	PATO	PATO:0000383	21.16666667	year	UO	UO:0000036	Right	Participants	Testing procedure	Raven IQ test	26	25970
Beijing Normal University				Homo sapiens	NCBITAXON	NCBITaxon:9606	brain	UBERON	UBERON:0000955	adult organism	UBERON	UBERON:0007023	female	PATO	PATO:0000383	21.08333333	year	UO	UO:0000036	Left	Participants	Testing procedure	Raven IQ test	33	25953
Beijing Normal University				Homo sapiens	NCBITAXON	NCBITaxon:9606	brain	UBERON	UBERON:0000955	adult organism	UBERON	UBERON:0007023	male	PATO	PATO:0000384	20.41666667	year	UO	UO:0000036	Right	Participants	Testing procedure	Raven IQ test	26	25949
Beijing Normal University				Homo sapiens	NCBITAXON	NCBITaxon:9606	brain	UBERON	UBERON:0000955	adult organism	UBERON	UBERON:0007023	male	PATO	PATO:0000384	20.08333333	year	UO	UO:0000036	Right	Participants	Testing procedure	Raven IQ test	32	25958
Beijing Normal University				Homo sapiens	NCBITAXON	NCBITaxon:9606	brain	UBERON	UBERON:0000955	adult organism	UBERON	UBERON:0007023	male	PATO	PATO:0000384	21.75	year	UO	UO:0000036	Right	Participants	Testing procedure	Raven IQ test	21	25938
Beijing Normal University				Homo sapiens	NCBITAXON	NCBITaxon:9606	brain	UBERON	UBERON:0000955	adult organism	UBERON	UBERON:0007023	male	PATO	PATO:0000384	21.25	year	UO	UO:0000036	Right	Participants	Testing procedure	Raven IQ test	20	25931
Beijing Normal University				Homo sapiens	NCBITAXON	NCBITaxon:9606	brain	UBERON	UBERON:0000955	adult organism	UBERON	UBERON:0007023	female	PATO	PATO:0000383	21.83333333	year	UO	UO:0000036	Right	Participants	Testing procedure	Raven IQ test	25	25978
Beijing Normal University				Homo sapiens	NCBITAXON	NCBITaxon:9606	brain	UBERON	UBERON:0000955	adult organism	UBERON	UBERON:0007023	female	PATO	PATO:0000383	21	year	UO	UO:0000036	Right	Participants	Testing procedure	Raven IQ test	26	25924
Beijing Normal University				Homo sapiens	NCBITAXON	NCBITaxon:9606	brain	UBERON	UBERON:0000955	adult organism	UBERON	UBERON:0007023	male	PATO	PATO:0000384	20.83333333	year	UO	UO:0000036	Right	Participants	Testing procedure	Raven IQ test	33	25940
Beijing Normal University				Homo sapiens	NCBITAXON	NCBITaxon:9606	brain	UBERON	UBERON:0000955	adult organism	UBERON	UBERON:0007023	male	PATO	PATO:0000384	21.08333333	year	UO	UO:0000036	Right	Participants	Testing procedure	Raven IQ test	30	25960
