# Supplementary material for: A test-retest dataset for assessing long-term reliability of brain morphology and resting-state brain activity
Source: Sci Data. 2016 Mar 15;3:160016. doi: 10.1038/sdata.2016.16 (PMC4792176; doi:10.1038/sdata.2016.16)
Supplement: Supplementary file 2 [file sdata201616-isa1.zip › a_assay_Liu.txt]

Sample Name	Protocol REF	Parameter Value[instrument]	Parameter Value[manufacturer]	Parameter Value[magnetic field strength]	Unit	Term Source REF	Term Accession Number	Parameter Value[coil type]	Parameter Value[number of coils]	Parameter Value[MRI assay]	Parameter Value[field of view]	Unit	Term Source REF	Term Accession Number	Parameter Value[matrix size]	Unit	Term Source REF	Term Accession Number	Parameter Value[voxel resolution]	Unit	Term Source REF	Term Accession Number	Parameter Value[repetition time]	Unit	Term Source REF	Term Accession Number	Parameter Value[echo time]	Unit	Term Source REF	Term Accession Number	Parameter Value[pulse sequence type]	Parameter Value[flip angle value]	Unit	Term Source REF	Term Accession Number	Parameter Value[inversion time]	Unit	Term Source REF	Term Accession Number	Parameter Value[band width]	Unit	Term Source REF	Term Accession Number	Parameter Value[number of slices]	Parameter Value[slice orientation]	Parameter Value[total scan time]	Unit	Term Source REF	Term Accession Number
25939	Magnetic Resonance Imaging	Siemens 3T TIM Trio	Siemens	3	tesla	UO	UO:0000228	head	12	2D echo planar imaging in resting state	200x200	millimeter	UO	UO:0000016	64x64x33	millimeter	UO	UO:0000016	3.125x3.125x3.6	millimeter	UO	UO:0000016	2000	millisecond	UO	UO:0000028	30	millisecond	UO	UO:0000028	GRE-EPI	90	degree	UO	UO:0000185					2520	Hertz/pixel			33		480	second	UO	UO:0000010
25939	Magnetic Resonance Imaging	Siemens 3T TIM Trio	Siemens	3	tesla	UO	UO:0000228	head	12	2D echo planar imaging in resting state	200x200	millimeter	UO	UO:0000016	64x64x25	millimeter	UO	UO:0000016	3.125x3.125x4.8	millimeter	UO	UO:0000016	1500	millisecond	UO	UO:0000028	30	millisecond	UO	UO:0000028	GRE-EPI	90	degree	UO	UO:0000185					2520	Hertz/pixel			25		630	second	UO	UO:0000010
25967	Magnetic Resonance Imaging	Siemens 3T TIM Trio	Siemens	3	tesla	UO	UO:0000228	head	12	2D echo planar imaging in resting state	200x200	millimeter	UO	UO:0000016	64x64x33	millimeter	UO	UO:0000016	3.125x3.125x3.6	millimeter	UO	UO:0000016	2000	millisecond	UO	UO:0000028	30	millisecond	UO	UO:0000028	GRE-EPI	90	degree	UO	UO:0000185					2520	Hertz/pixel			33		480	second	UO	UO:0000010
25967	Magnetic Resonance Imaging	Siemens 3T TIM Trio	Siemens	3	tesla	UO	UO:0000228	head	12	2D echo planar imaging in resting state	200x200	millimeter	UO	UO:0000016	64x64x25	millimeter	UO	UO:0000016	3.125x3.125x4.8	millimeter	UO	UO:0000016	1500	millisecond	UO	UO:0000028	30	millisecond	UO	UO:0000028	GRE-EPI	90	degree	UO	UO:0000185					2520	Hertz/pixel			25		630	second	UO	UO:0000010
25974	Magnetic Resonance Imaging	Siemens 3T TIM Trio	Siemens	3	tesla	UO	UO:0000228	head	12	2D echo planar imaging in resting state	200x200	millimeter	UO	UO:0000016	64x64x33	millimeter	UO	UO:0000016	3.125x3.125x3.6	millimeter	UO	UO:0000016	2000	millisecond	UO	UO:0000028	30	millisecond	UO	UO:0000028	GRE-EPI	90	degree	UO	UO:0000185					2520	Hertz/pixel			33		480	second	UO	UO:0000010
25974	Magnetic Resonance Imaging	Siemens 3T TIM Trio	Siemens	3	tesla	UO	UO:0000228	head	12	2D echo planar imaging in resting state	200x200	millimeter	UO	UO:0000016	64x64x25	millimeter	UO	UO:0000016	3.125x3.125x4.8	millimeter	UO	UO:0000016	1500	millisecond	UO	UO:0000028	30	millisecond	UO	UO:0000028	GRE-EPI	90	degree	UO	UO:0000185					2520	Hertz/pixel			25		630	second	UO	UO:0000010
25935	Magnetic Resonance Imaging	Siemens 3T TIM Trio	Siemens	3	tesla	UO	UO:0000228	head	12	2D echo planar imaging in resting state	200x200	millimeter	UO	UO:0000016	64x64x33	millimeter	UO	UO:0000016	3.125x3.125x3.6	millimeter	UO	UO:0000016	2000	millisecond	UO	UO:0000028	30	millisecond	UO	UO:0000028	GRE-EPI	90	degree	UO	UO:0000185					2520	Hertz/pixel			33		480	second	UO	UO:0000010
25935	Magnetic Resonance Imaging	Siemens 3T TIM Trio	Siemens	3	tesla	UO	UO:0000228	head	12	2D echo planar imaging in resting state	200x200	millimeter	UO	UO:0000016	64x64x25	millimeter	UO	UO:0000016	3.125x3.125x4.8	millimeter	UO	UO:0000016	1500	millisecond	UO	UO:0000028	30	millisecond	UO	UO:0000028	GRE-EPI	90	degree	UO	UO:0000185					2520	Hertz/pixel			25		630	second	UO	UO:0000010
25926	Magnetic Resonance Imaging	Siemens 3T TIM Trio	Siemens	3	tesla	UO	UO:0000228	head	12	2D echo planar imaging in resting state	200x200	millimeter	UO	UO:0000016	64x64x33	millimeter	UO	UO:0000016	3.125x3.125x3.6	millimeter	UO	UO:0000016	2000	millisecond	UO	UO:0000028	30	millisecond	UO	UO:0000028	GRE-EPI	90	degree	UO	UO:0000185					2520	Hertz/pixel			33		480	second	UO	UO:0000010
25926	Magnetic Resonance Imaging	Siemens 3T TIM Trio	Siemens	3	tesla	UO	UO:0000228	head	12	2D echo planar imaging in resting state	200x200	millimeter	UO	UO:0000016	64x64x25	millimeter	UO	UO:0000016	3.125x3.125x4.8	millimeter	UO	UO:0000016	1500	millisecond	UO	UO:0000028	30	millisecond	UO	UO:0000028	GRE-EPI	90	degree	UO	UO:0000185					2520	Hertz/pixel			25		630	second	UO	UO:0000010
25942	Magnetic Resonance Imaging	Siemens 3T TIM Trio	Siemens	3	tesla	UO	UO:0000228	head	12	2D echo planar imaging in resting state	200x200	millimeter	UO	UO:0000016	64x64x33	millimeter	UO	UO:0000016	3.125x3.125x3.6	millimeter	UO	UO:0000016	2000	millisecond	UO	UO:0000028	30	millisecond	UO	UO:0000028	GRE-EPI	90	degree	UO	UO:0000185					2520	Hertz/pixel			33		480	second	UO	UO:0000010
25942	Magnetic Resonance Imaging	Siemens 3T TIM Trio	Siemens	3	tesla	UO	UO:0000228	head	12	2D echo planar imaging in resting state	200x200	millimeter	UO	UO:0000016	64x64x25	millimeter	UO	UO:0000016	3.125x3.125x4.8	millimeter	UO	UO:0000016	1500	millisecond	UO	UO:0000028	30	millisecond	UO	UO:0000028	GRE-EPI	90	degree	UO	UO:0000185					2520	Hertz/pixel			25		630	second	UO	UO:0000010
25968	Magnetic Resonance Imaging	Siemens 3T TIM Trio	Siemens	3	tesla	UO	UO:0000228	head	12	2D echo planar imaging in resting state	200x200	millimeter	UO	UO:0000016	64x64x33	millimeter	UO	UO:0000016	3.125x3.125x3.6	millimeter	UO	UO:0000016	2000	millisecond	UO	UO:0000028	30	millisecond	UO	UO:0000028	GRE-EPI	90	degree	UO	UO:0000185					2520	Hertz/pixel			33		480	second	UO	UO:0000010
25968	Magnetic Resonance Imaging	Siemens 3T TIM Trio	Siemens	3	tesla	UO	UO:0000228	head	12	2D echo planar imaging in resting state	200x200	millimeter	UO	UO:0000016	64x64x25	millimeter	UO	UO:0000016	3.125x3.125x4.8	millimeter	UO	UO:0000016	1500	millisecond	UO	UO:0000028	30	millisecond	UO	UO:0000028	GRE-EPI	90	degree	UO	UO:0000185					2520	Hertz/pixel			25		630	second	UO	UO:0000010
25971	Magnetic Resonance Imaging	Siemens 3T TIM Trio	Siemens	3	tesla	UO	UO:0000228	head	12	2D echo planar imaging in resting state	200x200	millimeter	UO	UO:0000016	64x64x33	millimeter	UO	UO:0000016	3.125x3.125x3.6	millimeter	UO	UO:0000016	2000	millisecond	UO	UO:0000028	30	millisecond	UO	UO:0000028	GRE-EPI	90	degree	UO	UO:0000185					2520	Hertz/pixel			33		480	second	UO	UO:0000010
25971	Magnetic Resonance Imaging	Siemens 3T TIM Trio	Siemens	3	tesla	UO	UO:0000228	head	12	2D echo planar imaging in resting state	200x200	millimeter	UO	UO:0000016	64x64x25	millimeter	UO	UO:0000016	3.125x3.125x4.8	millimeter	UO	UO:0000016	1500	millisecond	UO	UO:0000028	30	millisecond	UO	UO:0000028	GRE-EPI	90	degree	UO	UO:0000185					2520	Hertz/pixel			25		630	second	UO	UO:0000010
25941	Magnetic Resonance Imaging	Siemens 3T TIM Trio	Siemens	3	tesla	UO	UO:0000228	head	12	2D echo planar imaging in resting state	200x200	millimeter	UO	UO:0000016	64x64x33	millimeter	UO	UO:0000016	3.125x3.125x3.6	millimeter	UO	UO:0000016	2000	millisecond	UO	UO:0000028	30	millisecond	UO	UO:0000028	GRE-EPI	90	degree	UO	UO:0000185					2520	Hertz/pixel			33		480	second	UO	UO:0000010
25941	Magnetic Resonance Imaging	Siemens 3T TIM Trio	Siemens	3	tesla	UO	UO:0000228	head	12	2D echo planar imaging in resting state	200x200	millimeter	UO	UO:0000016	64x64x25	millimeter	UO	UO:0000016	3.125x3.125x4.8	millimeter	UO	UO:0000016	1500	millisecond	UO	UO:0000028	30	millisecond	UO	UO:0000028	GRE-EPI	90	degree	UO	UO:0000185					2520	Hertz/pixel			25		630	second	UO	UO:0000010
25921	Magnetic Resonance Imaging	Siemens 3T TIM Trio	Siemens	3	tesla	UO	UO:0000228	head	12	2D echo planar imaging in resting state	200x200	millimeter	UO	UO:0000016	64x64x33	millimeter	UO	UO:0000016	3.125x3.125x3.6	millimeter	UO	UO:0000016	2000	millisecond	UO	UO:0000028	30	millisecond	UO	UO:0000028	GRE-EPI	90	degree	UO	UO:0000185					2520	Hertz/pixel			33		480	second	UO	UO:0000010
25921	Magnetic Resonance Imaging	Siemens 3T TIM Trio	Siemens	3	tesla	UO	UO:0000228	head	12	2D echo planar imaging in resting state	200x200	millimeter	UO	UO:0000016	64x64x25	millimeter	UO	UO:0000016	3.125x3.125x4.8	millimeter	UO	UO:0000016	1500	millisecond	UO	UO:0000028	30	millisecond	UO	UO:0000028	GRE-EPI	90	degree	UO	UO:0000185					2520	Hertz/pixel			25		630	second	UO	UO:0000010
25944	Magnetic Resonance Imaging	Siemens 3T TIM Trio	Siemens	3	tesla	UO	UO:0000228	head	12	2D echo planar imaging in resting state	200x200	millimeter	UO	UO:0000016	64x64x33	millimeter	UO	UO:0000016	3.125x3.125x3.6	millimeter	UO	UO:0000016	2000	millisecond	UO	UO:0000028	30	millisecond	UO	UO:0000028	GRE-EPI	90	degree	UO	UO:0000185					2520	Hertz/pixel			33		480	second	UO	UO:0000010
25944	Magnetic Resonance Imaging	Siemens 3T TIM Trio	Siemens	3	tesla	UO	UO:0000228	head	12	2D echo planar imaging in resting state	200x200	millimeter	UO	UO:0000016	64x64x25	millimeter	UO	UO:0000016	3.125x3.125x4.8	millimeter	UO	UO:0000016	1500	millisecond	UO	UO:0000028	30	millisecond	UO	UO:0000028	GRE-EPI	90	degree	UO	UO:0000185					2520	Hertz/pixel			25		630	second	UO	UO:0000010
25952	Magnetic Resonance Imaging	Siemens 3T TIM Trio	Siemens	3	tesla	UO	UO:0000228	head	12	2D echo planar imaging in resting state	200x200	millimeter	UO	UO:0000016	64x64x33	millimeter	UO	UO:0000016	3.125x3.125x3.6	millimeter	UO	UO:0000016	2000	millisecond	UO	UO:0000028	30	millisecond	UO	UO:0000028	GRE-EPI	90	degree	UO	UO:0000185					2520	Hertz/pixel			33		480	second	UO	UO:0000010
25952	Magnetic Resonance Imaging	Siemens 3T TIM Trio	Siemens	3	tesla	UO	UO:0000228	head	12	2D echo planar imaging in resting state	200x200	millimeter	UO	UO:0000016	64x64x25	millimeter	UO	UO:0000016	3.125x3.125x4.8	millimeter	UO	UO:0000016	1500	millisecond	UO	UO:0000028	30	millisecond	UO	UO:0000028	GRE-EPI	90	degree	UO	UO:0000185					2520	Hertz/pixel			25		630	second	UO	UO:0000010
25951	Magnetic Resonance Imaging	Siemens 3T TIM Trio	Siemens	3	tesla	UO	UO:0000228	head	12	2D echo planar imaging in resting state	200x200	millimeter	UO	UO:0000016	64x64x33	millimeter	UO	UO:0000016	3.125x3.125x3.6	millimeter	UO	UO:0000016	2000	millisecond	UO	UO:0000028	30	millisecond	UO	UO:0000028	GRE-EPI	90	degree	UO	UO:0000185					2520	Hertz/pixel			33		480	second	UO	UO:0000010
25951	Magnetic Resonance Imaging	Siemens 3T TIM Trio	Siemens	3	tesla	UO	UO:0000228	head	12	2D echo planar imaging in resting state	200x200	millimeter	UO	UO:0000016	64x64x25	millimeter	UO	UO:0000016	3.125x3.125x4.8	millimeter	UO	UO:0000016	1500	millisecond	UO	UO:0000028	30	millisecond	UO	UO:0000028	GRE-EPI	90	degree	UO	UO:0000185					2520	Hertz/pixel			25		630	second	UO	UO:0000010
25980	Magnetic Resonance Imaging	Siemens 3T TIM Trio	Siemens	3	tesla	UO	UO:0000228	head	12	2D echo planar imaging in resting state	200x200	millimeter	UO	UO:0000016	64x64x33	millimeter	UO	UO:0000016	3.125x3.125x3.6	millimeter	UO	UO:0000016	2000	millisecond	UO	UO:0000028	30	millisecond	UO	UO:0000028	GRE-EPI	90	degree	UO	UO:0000185					2520	Hertz/pixel			33		480	second	UO	UO:0000010
25980	Magnetic Resonance Imaging	Siemens 3T TIM Trio	Siemens	3	tesla	UO	UO:0000228	head	12	2D echo planar imaging in resting state	200x200	millimeter	UO	UO:0000016	64x64x25	millimeter	UO	UO:0000016	3.125x3.125x4.8	millimeter	UO	UO:0000016	1500	millisecond	UO	UO:0000028	30	millisecond	UO	UO:0000028	GRE-EPI	90	degree	UO	UO:0000185					2520	Hertz/pixel			25		630	second	UO	UO:0000010
25964	Magnetic Resonance Imaging	Siemens 3T TIM Trio	Siemens	3	tesla	UO	UO:0000228	head	12	2D echo planar imaging in resting state	200x200	millimeter	UO	UO:0000016	64x64x33	millimeter	UO	UO:0000016	3.125x3.125x3.6	millimeter	UO	UO:0000016	2000	millisecond	UO	UO:0000028	30	millisecond	UO	UO:0000028	GRE-EPI	90	degree	UO	UO:0000185					2520	Hertz/pixel			33		480	second	UO	UO:0000010
25964	Magnetic Resonance Imaging	Siemens 3T TIM Trio	Siemens	3	tesla	UO	UO:0000228	head	12	2D echo planar imaging in resting state	200x200	millimeter	UO	UO:0000016	64x64x25	millimeter	UO	UO:0000016	3.125x3.125x4.8	millimeter	UO	UO:0000016	1500	millisecond	UO	UO:0000028	30	millisecond	UO	UO:0000028	GRE-EPI	90	degree	UO	UO:0000185					2520	Hertz/pixel			25		630	second	UO	UO:0000010
25981	Magnetic Resonance Imaging	Siemens 3T TIM Trio	Siemens	3	tesla	UO	UO:0000228	head	12	2D echo planar imaging in resting state	200x200	millimeter	UO	UO:0000016	64x64x33	millimeter	UO	UO:0000016	3.125x3.125x3.6	millimeter	UO	UO:0000016	2000	millisecond	UO	UO:0000028	30	millisecond	UO	UO:0000028	GRE-EPI	90	degree	UO	UO:0000185					2520	Hertz/pixel			33		480	second	UO	UO:0000010
25981	Magnetic Resonance Imaging	Siemens 3T TIM Trio	Siemens	3	tesla	UO	UO:0000228	head	12	2D echo planar imaging in resting state	200x200	millimeter	UO	UO:0000016	64x64x25	millimeter	UO	UO:0000016	3.125x3.125x4.8	millimeter	UO	UO:0000016	1500	millisecond	UO	UO:0000028	30	millisecond	UO	UO:0000028	GRE-EPI	90	degree	UO	UO:0000185					2520	Hertz/pixel			25		630	second	UO	UO:0000010
25945	Magnetic Resonance Imaging	Siemens 3T TIM Trio	Siemens	3	tesla	UO	UO:0000228	head	12	2D echo planar imaging in resting state	200x200	millimeter	UO	UO:0000016	64x64x33	millimeter	UO	UO:0000016	3.125x3.125x3.6	millimeter	UO	UO:0000016	2000	millisecond	UO	UO:0000028	30	millisecond	UO	UO:0000028	GRE-EPI	90	degree	UO	UO:0000185					2520	Hertz/pixel			33		480	second	UO	UO:0000010
25945	Magnetic Resonance Imaging	Siemens 3T TIM Trio	Siemens	3	tesla	UO	UO:0000228	head	12	2D echo planar imaging in resting state	200x200	millimeter	UO	UO:0000016	64x64x25	millimeter	UO	UO:0000016	3.125x3.125x4.8	millimeter	UO	UO:0000016	1500	millisecond	UO	UO:0000028	30	millisecond	UO	UO:0000028	GRE-EPI	90	degree	UO	UO:0000185					2520	Hertz/pixel			25		630	second	UO	UO:0000010
25925	Magnetic Resonance Imaging	Siemens 3T TIM Trio	Siemens	3	tesla	UO	UO:0000228	head	12	2D echo planar imaging in resting state	200x200	millimeter	UO	UO:0000016	64x64x33	millimeter	UO	UO:0000016	3.125x3.125x3.6	millimeter	UO	UO:0000016	2000	millisecond	UO	UO:0000028	30	millisecond	UO	UO:0000028	GRE-EPI	90	degree	UO	UO:0000185					2520	Hertz/pixel			33		480	second	UO	UO:0000010
25925	Magnetic Resonance Imaging	Siemens 3T TIM Trio	Siemens	3	tesla	UO	UO:0000228	head	12	2D echo planar imaging in resting state	200x200	millimeter	UO	UO:0000016	64x64x25	millimeter	UO	UO:0000016	3.125x3.125x4.8	millimeter	UO	UO:0000016	1500	millisecond	UO	UO:0000028	30	millisecond	UO	UO:0000028	GRE-EPI	90	degree	UO	UO:0000185					2520	Hertz/pixel			25		630	second	UO	UO:0000010
25972	Magnetic Resonance Imaging	Siemens 3T TIM Trio	Siemens	3	tesla	UO	UO:0000228	head	12	2D echo planar imaging in resting state	200x200	millimeter	UO	UO:0000016	64x64x33	millimeter	UO	UO:0000016	3.125x3.125x3.6	millimeter	UO	UO:0000016	2000	millisecond	UO	UO:0000028	30	millisecond	UO	UO:0000028	GRE-EPI	90	degree	UO	UO:0000185					2520	Hertz/pixel			33		480	second	UO	UO:0000010
25972	Magnetic Resonance Imaging	Siemens 3T TIM Trio	Siemens	3	tesla	UO	UO:0000228	head	12	2D echo planar imaging in resting state	200x200	millimeter	UO	UO:0000016	64x64x25	millimeter	UO	UO:0000016	3.125x3.125x4.8	millimeter	UO	UO:0000016	1500	millisecond	UO	UO:0000028	30	millisecond	UO	UO:0000028	GRE-EPI	90	degree	UO	UO:0000185					2520	Hertz/pixel			25		630	second	UO	UO:0000010
25956	Magnetic Resonance Imaging	Siemens 3T TIM Trio	Siemens	3	tesla	UO	UO:0000228	head	12	2D echo planar imaging in resting state	200x200	millimeter	UO	UO:0000016	64x64x33	millimeter	UO	UO:0000016	3.125x3.125x3.6	millimeter	UO	UO:0000016	2000	millisecond	UO	UO:0000028	30	millisecond	UO	UO:0000028	GRE-EPI	90	degree	UO	UO:0000185					2520	Hertz/pixel			33		480	second	UO	UO:0000010
25956	Magnetic Resonance Imaging	Siemens 3T TIM Trio	Siemens	3	tesla	UO	UO:0000228	head	12	2D echo planar imaging in resting state	200x200	millimeter	UO	UO:0000016	64x64x25	millimeter	UO	UO:0000016	3.125x3.125x4.8	millimeter	UO	UO:0000016	1500	millisecond	UO	UO:0000028	30	millisecond	UO	UO:0000028	GRE-EPI	90	degree	UO	UO:0000185					2520	Hertz/pixel			25		630	second	UO	UO:0000010
25928	Magnetic Resonance Imaging	Siemens 3T TIM Trio	Siemens	3	tesla	UO	UO:0000228	head	12	2D echo planar imaging in resting state	200x200	millimeter	UO	UO:0000016	64x64x33	millimeter	UO	UO:0000016	3.125x3.125x3.6	millimeter	UO	UO:0000016	2000	millisecond	UO	UO:0000028	30	millisecond	UO	UO:0000028	GRE-EPI	90	degree	UO	UO:0000185					2520	Hertz/pixel			33		480	second	UO	UO:0000010
25928	Magnetic Resonance Imaging	Siemens 3T TIM Trio	Siemens	3	tesla	UO	UO:0000228	head	12	2D echo planar imaging in resting state	200x200	millimeter	UO	UO:0000016	64x64x25	millimeter	UO	UO:0000016	3.125x3.125x4.8	millimeter	UO	UO:0000016	1500	millisecond	UO	UO:0000028	30	millisecond	UO	UO:0000028	GRE-EPI	90	degree	UO	UO:0000185					2520	Hertz/pixel			25		630	second	UO	UO:0000010
25959	Magnetic Resonance Imaging	Siemens 3T TIM Trio	Siemens	3	tesla	UO	UO:0000228	head	12	2D echo planar imaging in resting state	200x200	millimeter	UO	UO:0000016	64x64x33	millimeter	UO	UO:0000016	3.125x3.125x3.6	millimeter	UO	UO:0000016	2000	millisecond	UO	UO:0000028	30	millisecond	UO	UO:0000028	GRE-EPI	90	degree	UO	UO:0000185					2520	Hertz/pixel			33		480	second	UO	UO:0000010
25959	Magnetic Resonance Imaging	Siemens 3T TIM Trio	Siemens	3	tesla	UO	UO:0000228	head	12	2D echo planar imaging in resting state	200x200	millimeter	UO	UO:0000016	64x64x25	millimeter	UO	UO:0000016	3.125x3.125x4.8	millimeter	UO	UO:0000016	1500	millisecond	UO	UO:0000028	30	millisecond	UO	UO:0000028	GRE-EPI	90	degree	UO	UO:0000185					2520	Hertz/pixel			25		630	second	UO	UO:0000010
25936	Magnetic Resonance Imaging	Siemens 3T TIM Trio	Siemens	3	tesla	UO	UO:0000228	head	12	2D echo planar imaging in resting state	200x200	millimeter	UO	UO:0000016	64x64x33	millimeter	UO	UO:0000016	3.125x3.125x3.6	millimeter	UO	UO:0000016	2000	millisecond	UO	UO:0000028	30	millisecond	UO	UO:0000028	GRE-EPI	90	degree	UO	UO:0000185					2520	Hertz/pixel			33		480	second	UO	UO:0000010
25936	Magnetic Resonance Imaging	Siemens 3T TIM Trio	Siemens	3	tesla	UO	UO:0000228	head	12	2D echo planar imaging in resting state	200x200	millimeter	UO	UO:0000016	64x64x25	millimeter	UO	UO:0000016	3.125x3.125x4.8	millimeter	UO	UO:0000016	1500	millisecond	UO	UO:0000028	30	millisecond	UO	UO:0000028	GRE-EPI	90	degree	UO	UO:0000185					2520	Hertz/pixel			25		630	second	UO	UO:0000010
25961	Magnetic Resonance Imaging	Siemens 3T TIM Trio	Siemens	3	tesla	UO	UO:0000228	head	12	2D echo planar imaging in resting state	200x200	millimeter	UO	UO:0000016	64x64x33	millimeter	UO	UO:0000016	3.125x3.125x3.6	millimeter	UO	UO:0000016	2000	millisecond	UO	UO:0000028	30	millisecond	UO	UO:0000028	GRE-EPI	90	degree	UO	UO:0000185					2520	Hertz/pixel			33		480	second	UO	UO:0000010
25961	Magnetic Resonance Imaging	Siemens 3T TIM Trio	Siemens	3	tesla	UO	UO:0000228	head	12	2D echo planar imaging in resting state	200x200	millimeter	UO	UO:0000016	64x64x25	millimeter	UO	UO:0000016	3.125x3.125x4.8	millimeter	UO	UO:0000016	1500	millisecond	UO	UO:0000028	30	millisecond	UO	UO:0000028	GRE-EPI	90	degree	UO	UO:0000185					2520	Hertz/pixel			25		630	second	UO	UO:0000010
25973	Magnetic Resonance Imaging	Siemens 3T TIM Trio	Siemens	3	tesla	UO	UO:0000228	head	12	2D echo planar imaging in resting state	200x200	millimeter	UO	UO:0000016	64x64x33	millimeter	UO	UO:0000016	3.125x3.125x3.6	millimeter	UO	UO:0000016	2000	millisecond	UO	UO:0000028	30	millisecond	UO	UO:0000028	GRE-EPI	90	degree	UO	UO:0000185					2520	Hertz/pixel			33		480	second	UO	UO:0000010
25973	Magnetic Resonance Imaging	Siemens 3T TIM Trio	Siemens	3	tesla	UO	UO:0000228	head	12	2D echo planar imaging in resting state	200x200	millimeter	UO	UO:0000016	64x64x25	millimeter	UO	UO:0000016	3.125x3.125x4.8	millimeter	UO	UO:0000016	1500	millisecond	UO	UO:0000028	30	millisecond	UO	UO:0000028	GRE-EPI	90	degree	UO	UO:0000185					2520	Hertz/pixel			25		630	second	UO	UO:0000010
25955	Magnetic Resonance Imaging	Siemens 3T TIM Trio	Siemens	3	tesla	UO	UO:0000228	head	12	2D echo planar imaging in resting state	200x200	millimeter	UO	UO:0000016	64x64x33	millimeter	UO	UO:0000016	3.125x3.125x3.6	millimeter	UO	UO:0000016	2000	millisecond	UO	UO:0000028	30	millisecond	UO	UO:0000028	GRE-EPI	90	degree	UO	UO:0000185					2520	Hertz/pixel			33		480	second	UO	UO:0000010
25955	Magnetic Resonance Imaging	Siemens 3T TIM Trio	Siemens	3	tesla	UO	UO:0000228	head	12	2D echo planar imaging in resting state	200x200	millimeter	UO	UO:0000016	64x64x25	millimeter	UO	UO:0000016	3.125x3.125x4.8	millimeter	UO	UO:0000016	1500	millisecond	UO	UO:0000028	30	millisecond	UO	UO:0000028	GRE-EPI	90	degree	UO	UO:0000185					2520	Hertz/pixel			25		630	second	UO	UO:0000010
25937	Magnetic Resonance Imaging	Siemens 3T TIM Trio	Siemens	3	tesla	UO	UO:0000228	head	12	2D echo planar imaging in resting state	200x200	millimeter	UO	UO:0000016	64x64x33	millimeter	UO	UO:0000016	3.125x3.125x3.6	millimeter	UO	UO:0000016	2000	millisecond	UO	UO:0000028	30	millisecond	UO	UO:0000028	GRE-EPI	90	degree	UO	UO:0000185					2520	Hertz/pixel			33		480	second	UO	UO:0000010
25937	Magnetic Resonance Imaging	Siemens 3T TIM Trio	Siemens	3	tesla	UO	UO:0000228	head	12	2D echo planar imaging in resting state	200x200	millimeter	UO	UO:0000016	64x64x25	millimeter	UO	UO:0000016	3.125x3.125x4.8	millimeter	UO	UO:0000016	1500	millisecond	UO	UO:0000028	30	millisecond	UO	UO:0000028	GRE-EPI	90	degree	UO	UO:0000185					2520	Hertz/pixel			25		630	second	UO	UO:0000010
25923	Magnetic Resonance Imaging	Siemens 3T TIM Trio	Siemens	3	tesla	UO	UO:0000228	head	12	2D echo planar imaging in resting state	200x200	millimeter	UO	UO:0000016	64x64x33	millimeter	UO	UO:0000016	3.125x3.125x3.6	millimeter	UO	UO:0000016	2000	millisecond	UO	UO:0000028	30	millisecond	UO	UO:0000028	GRE-EPI	90	degree	UO	UO:0000185					2520	Hertz/pixel			33		480	second	UO	UO:0000010
25923	Magnetic Resonance Imaging	Siemens 3T TIM Trio	Siemens	3	tesla	UO	UO:0000228	head	12	2D echo planar imaging in resting state	200x200	millimeter	UO	UO:0000016	64x64x25	millimeter	UO	UO:0000016	3.125x3.125x4.8	millimeter	UO	UO:0000016	1500	millisecond	UO	UO:0000028	30	millisecond	UO	UO:0000028	GRE-EPI	90	degree	UO	UO:0000185					2520	Hertz/pixel			25		630	second	UO	UO:0000010
25948	Magnetic Resonance Imaging	Siemens 3T TIM Trio	Siemens	3	tesla	UO	UO:0000228	head	12	2D echo planar imaging in resting state	200x200	millimeter	UO	UO:0000016	64x64x33	millimeter	UO	UO:0000016	3.125x3.125x3.6	millimeter	UO	UO:0000016	2000	millisecond	UO	UO:0000028	30	millisecond	UO	UO:0000028	GRE-EPI	90	degree	UO	UO:0000185					2520	Hertz/pixel			33		480	second	UO	UO:0000010
25948	Magnetic Resonance Imaging	Siemens 3T TIM Trio	Siemens	3	tesla	UO	UO:0000228	head	12	2D echo planar imaging in resting state	200x200	millimeter	UO	UO:0000016	64x64x25	millimeter	UO	UO:0000016	3.125x3.125x4.8	millimeter	UO	UO:0000016	1500	millisecond	UO	UO:0000028	30	millisecond	UO	UO:0000028	GRE-EPI	90	degree	UO	UO:0000185					2520	Hertz/pixel			25		630	second	UO	UO:0000010
25979	Magnetic Resonance Imaging	Siemens 3T TIM Trio	Siemens	3	tesla	UO	UO:0000228	head	12	2D echo planar imaging in resting state	200x200	millimeter	UO	UO:0000016	64x64x33	millimeter	UO	UO:0000016	3.125x3.125x3.6	millimeter	UO	UO:0000016	2000	millisecond	UO	UO:0000028	30	millisecond	UO	UO:0000028	GRE-EPI	90	degree	UO	UO:0000185					2520	Hertz/pixel			33		480	second	UO	UO:0000010
25979	Magnetic Resonance Imaging	Siemens 3T TIM Trio	Siemens	3	tesla	UO	UO:0000228	head	12	2D echo planar imaging in resting state	200x200	millimeter	UO	UO:0000016	64x64x25	millimeter	UO	UO:0000016	3.125x3.125x4.8	millimeter	UO	UO:0000016	1500	millisecond	UO	UO:0000028	30	millisecond	UO	UO:0000028	GRE-EPI	90	degree	UO	UO:0000185					2520	Hertz/pixel			25		630	second	UO	UO:0000010
25930	Magnetic Resonance Imaging	Siemens 3T TIM Trio	Siemens	3	tesla	UO	UO:0000228	head	12	2D echo planar imaging in resting state	200x200	millimeter	UO	UO:0000016	64x64x33	millimeter	UO	UO:0000016	3.125x3.125x3.6	millimeter	UO	UO:0000016	2000	millisecond	UO	UO:0000028	30	millisecond	UO	UO:0000028	GRE-EPI	90	degree	UO	UO:0000185					2520	Hertz/pixel			33		480	second	UO	UO:0000010
25930	Magnetic Resonance Imaging	Siemens 3T TIM Trio	Siemens	3	tesla	UO	UO:0000228	head	12	2D echo planar imaging in resting state	200x200	millimeter	UO	UO:0000016	64x64x25	millimeter	UO	UO:0000016	3.125x3.125x4.8	millimeter	UO	UO:0000016	1500	millisecond	UO	UO:0000028	30	millisecond	UO	UO:0000028	GRE-EPI	90	degree	UO	UO:0000185					2520	Hertz/pixel			25		630	second	UO	UO:0000010
25934	Magnetic Resonance Imaging	Siemens 3T TIM Trio	Siemens	3	tesla	UO	UO:0000228	head	12	2D echo planar imaging in resting state	200x200	millimeter	UO	UO:0000016	64x64x33	millimeter	UO	UO:0000016	3.125x3.125x3.6	millimeter	UO	UO:0000016	2000	millisecond	UO	UO:0000028	30	millisecond	UO	UO:0000028	GRE-EPI	90	degree	UO	UO:0000185					2520	Hertz/pixel			33		480	second	UO	UO:0000010
25934	Magnetic Resonance Imaging	Siemens 3T TIM Trio	Siemens	3	tesla	UO	UO:0000228	head	12	2D echo planar imaging in resting state	200x200	millimeter	UO	UO:0000016	64x64x25	millimeter	UO	UO:0000016	3.125x3.125x4.8	millimeter	UO	UO:0000016	1500	millisecond	UO	UO:0000028	30	millisecond	UO	UO:0000028	GRE-EPI	90	degree	UO	UO:0000185					2520	Hertz/pixel			25		630	second	UO	UO:0000010
25977	Magnetic Resonance Imaging	Siemens 3T TIM Trio	Siemens	3	tesla	UO	UO:0000228	head	12	2D echo planar imaging in resting state	200x200	millimeter	UO	UO:0000016	64x64x33	millimeter	UO	UO:0000016	3.125x3.125x3.6	millimeter	UO	UO:0000016	2000	millisecond	UO	UO:0000028	30	millisecond	UO	UO:0000028	GRE-EPI	90	degree	UO	UO:0000185					2520	Hertz/pixel			33		480	second	UO	UO:0000010
25977	Magnetic Resonance Imaging	Siemens 3T TIM Trio	Siemens	3	tesla	UO	UO:0000228	head	12	2D echo planar imaging in resting state	200x200	millimeter	UO	UO:0000016	64x64x25	millimeter	UO	UO:0000016	3.125x3.125x4.8	millimeter	UO	UO:0000016	1500	millisecond	UO	UO:0000028	30	millisecond	UO	UO:0000028	GRE-EPI	90	degree	UO	UO:0000185					2520	Hertz/pixel			25		630	second	UO	UO:0000010
25933	Magnetic Resonance Imaging	Siemens 3T TIM Trio	Siemens	3	tesla	UO	UO:0000228	head	12	2D echo planar imaging in resting state	200x200	millimeter	UO	UO:0000016	64x64x33	millimeter	UO	UO:0000016	3.125x3.125x3.6	millimeter	UO	UO:0000016	2000	millisecond	UO	UO:0000028	30	millisecond	UO	UO:0000028	GRE-EPI	90	degree	UO	UO:0000185					2520	Hertz/pixel			33		480	second	UO	UO:0000010
25933	Magnetic Resonance Imaging	Siemens 3T TIM Trio	Siemens	3	tesla	UO	UO:0000228	head	12	2D echo planar imaging in resting state	200x200	millimeter	UO	UO:0000016	64x64x25	millimeter	UO	UO:0000016	3.125x3.125x4.8	millimeter	UO	UO:0000016	1500	millisecond	UO	UO:0000028	30	millisecond	UO	UO:0000028	GRE-EPI	90	degree	UO	UO:0000185					2520	Hertz/pixel			25		630	second	UO	UO:0000010
25969	Magnetic Resonance Imaging	Siemens 3T TIM Trio	Siemens	3	tesla	UO	UO:0000228	head	12	2D echo planar imaging in resting state	200x200	millimeter	UO	UO:0000016	64x64x33	millimeter	UO	UO:0000016	3.125x3.125x3.6	millimeter	UO	UO:0000016	2000	millisecond	UO	UO:0000028	30	millisecond	UO	UO:0000028	GRE-EPI	90	degree	UO	UO:0000185					2520	Hertz/pixel			33		480	second	UO	UO:0000010
25969	Magnetic Resonance Imaging	Siemens 3T TIM Trio	Siemens	3	tesla	UO	UO:0000228	head	12	2D echo planar imaging in resting state	200x200	millimeter	UO	UO:0000016	64x64x25	millimeter	UO	UO:0000016	3.125x3.125x4.8	millimeter	UO	UO:0000016	1500	millisecond	UO	UO:0000028	30	millisecond	UO	UO:0000028	GRE-EPI	90	degree	UO	UO:0000185					2520	Hertz/pixel			25		630	second	UO	UO:0000010
25957	Magnetic Resonance Imaging	Siemens 3T TIM Trio	Siemens	3	tesla	UO	UO:0000228	head	12	2D echo planar imaging in resting state	200x200	millimeter	UO	UO:0000016	64x64x33	millimeter	UO	UO:0000016	3.125x3.125x3.6	millimeter	UO	UO:0000016	2000	millisecond	UO	UO:0000028	30	millisecond	UO	UO:0000028	GRE-EPI	90	degree	UO	UO:0000185					2520	Hertz/pixel			33		480	second	UO	UO:0000010
25957	Magnetic Resonance Imaging	Siemens 3T TIM Trio	Siemens	3	tesla	UO	UO:0000228	head	12	2D echo planar imaging in resting state	200x200	millimeter	UO	UO:0000016	64x64x25	millimeter	UO	UO:0000016	3.125x3.125x4.8	millimeter	UO	UO:0000016	1500	millisecond	UO	UO:0000028	30	millisecond	UO	UO:0000028	GRE-EPI	90	degree	UO	UO:0000185					2520	Hertz/pixel			25		630	second	UO	UO:0000010
25929	Magnetic Resonance Imaging	Siemens 3T TIM Trio	Siemens	3	tesla	UO	UO:0000228	head	12	2D echo planar imaging in resting state	200x200	millimeter	UO	UO:0000016	64x64x33	millimeter	UO	UO:0000016	3.125x3.125x3.6	millimeter	UO	UO:0000016	2000	millisecond	UO	UO:0000028	30	millisecond	UO	UO:0000028	GRE-EPI	90	degree	UO	UO:0000185					2520	Hertz/pixel			33		480	second	UO	UO:0000010
25929	Magnetic Resonance Imaging	Siemens 3T TIM Trio	Siemens	3	tesla	UO	UO:0000228	head	12	2D echo planar imaging in resting state	200x200	millimeter	UO	UO:0000016	64x64x25	millimeter	UO	UO:0000016	3.125x3.125x4.8	millimeter	UO	UO:0000016	1500	millisecond	UO	UO:0000028	30	millisecond	UO	UO:0000028	GRE-EPI	90	degree	UO	UO:0000185					2520	Hertz/pixel			25		630	second	UO	UO:0000010
25922	Magnetic Resonance Imaging	Siemens 3T TIM Trio	Siemens	3	tesla	UO	UO:0000228	head	12	2D echo planar imaging in resting state	200x200	millimeter	UO	UO:0000016	64x64x33	millimeter	UO	UO:0000016	3.125x3.125x3.6	millimeter	UO	UO:0000016	2000	millisecond	UO	UO:0000028	30	millisecond	UO	UO:0000028	GRE-EPI	90	degree	UO	UO:0000185					2520	Hertz/pixel			33		480	second	UO	UO:0000010
25922	Magnetic Resonance Imaging	Siemens 3T TIM Trio	Siemens	3	tesla	UO	UO:0000228	head	12	2D echo planar imaging in resting state	200x200	millimeter	UO	UO:0000016	64x64x25	millimeter	UO	UO:0000016	3.125x3.125x4.8	millimeter	UO	UO:0000016	1500	millisecond	UO	UO:0000028	30	millisecond	UO	UO:0000028	GRE-EPI	90	degree	UO	UO:0000185					2520	Hertz/pixel			25		630	second	UO	UO:0000010
25962	Magnetic Resonance Imaging	Siemens 3T TIM Trio	Siemens	3	tesla	UO	UO:0000228	head	12	2D echo planar imaging in resting state	200x200	millimeter	UO	UO:0000016	64x64x33	millimeter	UO	UO:0000016	3.125x3.125x3.6	millimeter	UO	UO:0000016	2000	millisecond	UO	UO:0000028	30	millisecond	UO	UO:0000028	GRE-EPI	90	degree	UO	UO:0000185					2520	Hertz/pixel			33		480	second	UO	UO:0000010
25962	Magnetic Resonance Imaging	Siemens 3T TIM Trio	Siemens	3	tesla	UO	UO:0000228	head	12	2D echo planar imaging in resting state	200x200	millimeter	UO	UO:0000016	64x64x25	millimeter	UO	UO:0000016	3.125x3.125x4.8	millimeter	UO	UO:0000016	1500	millisecond	UO	UO:0000028	30	millisecond	UO	UO:0000028	GRE-EPI	90	degree	UO	UO:0000185					2520	Hertz/pixel			25		630	second	UO	UO:0000010
25963	Magnetic Resonance Imaging	Siemens 3T TIM Trio	Siemens	3	tesla	UO	UO:0000228	head	12	2D echo planar imaging in resting state	200x200	millimeter	UO	UO:0000016	64x64x33	millimeter	UO	UO:0000016	3.125x3.125x3.6	millimeter	UO	UO:0000016	2000	millisecond	UO	UO:0000028	30	millisecond	UO	UO:0000028	GRE-EPI	90	degree	UO	UO:0000185					2520	Hertz/pixel			33		480	second	UO	UO:0000010
25963	Magnetic Resonance Imaging	Siemens 3T TIM Trio	Siemens	3	tesla	UO	UO:0000228	head	12	2D echo planar imaging in resting state	200x200	millimeter	UO	UO:0000016	64x64x25	millimeter	UO	UO:0000016	3.125x3.125x4.8	millimeter	UO	UO:0000016	1500	millisecond	UO	UO:0000028	30	millisecond	UO	UO:0000028	GRE-EPI	90	degree	UO	UO:0000185					2520	Hertz/pixel			25		630	second	UO	UO:0000010
25954	Magnetic Resonance Imaging	Siemens 3T TIM Trio	Siemens	3	tesla	UO	UO:0000228	head	12	2D echo planar imaging in resting state	200x200	millimeter	UO	UO:0000016	64x64x33	millimeter	UO	UO:0000016	3.125x3.125x3.6	millimeter	UO	UO:0000016	2000	millisecond	UO	UO:0000028	30	millisecond	UO	UO:0000028	GRE-EPI	90	degree	UO	UO:0000185					2520	Hertz/pixel			33		480	second	UO	UO:0000010
25954	Magnetic Resonance Imaging	Siemens 3T TIM Trio	Siemens	3	tesla	UO	UO:0000228	head	12	2D echo planar imaging in resting state	200x200	millimeter	UO	UO:0000016	64x64x25	millimeter	UO	UO:0000016	3.125x3.125x4.8	millimeter	UO	UO:0000016	1500	millisecond	UO	UO:0000028	30	millisecond	UO	UO:0000028	GRE-EPI	90	degree	UO	UO:0000185					2520	Hertz/pixel			25		630	second	UO	UO:0000010
25965	Magnetic Resonance Imaging	Siemens 3T TIM Trio	Siemens	3	tesla	UO	UO:0000228	head	12	2D echo planar imaging in resting state	200x200	millimeter	UO	UO:0000016	64x64x33	millimeter	UO	UO:0000016	3.125x3.125x3.6	millimeter	UO	UO:0000016	2000	millisecond	UO	UO:0000028	30	millisecond	UO	UO:0000028	GRE-EPI	90	degree	UO	UO:0000185					2520	Hertz/pixel			33		480	second	UO	UO:0000010
25965	Magnetic Resonance Imaging	Siemens 3T TIM Trio	Siemens	3	tesla	UO	UO:0000228	head	12	2D echo planar imaging in resting state	200x200	millimeter	UO	UO:0000016	64x64x25	millimeter	UO	UO:0000016	3.125x3.125x4.8	millimeter	UO	UO:0000016	1500	millisecond	UO	UO:0000028	30	millisecond	UO	UO:0000028	GRE-EPI	90	degree	UO	UO:0000185					2520	Hertz/pixel			25		630	second	UO	UO:0000010
25927	Magnetic Resonance Imaging	Siemens 3T TIM Trio	Siemens	3	tesla	UO	UO:0000228	head	12	2D echo planar imaging in resting state	200x200	millimeter	UO	UO:0000016	64x64x33	millimeter	UO	UO:0000016	3.125x3.125x3.6	millimeter	UO	UO:0000016	2000	millisecond	UO	UO:0000028	30	millisecond	UO	UO:0000028	GRE-EPI	90	degree	UO	UO:0000185					2520	Hertz/pixel			33		480	second	UO	UO:0000010
25927	Magnetic Resonance Imaging	Siemens 3T TIM Trio	Siemens	3	tesla	UO	UO:0000228	head	12	2D echo planar imaging in resting state	200x200	millimeter	UO	UO:0000016	64x64x25	millimeter	UO	UO:0000016	3.125x3.125x4.8	millimeter	UO	UO:0000016	1500	millisecond	UO	UO:0000028	30	millisecond	UO	UO:0000028	GRE-EPI	90	degree	UO	UO:0000185					2520	Hertz/pixel			25		630	second	UO	UO:0000010
25947	Magnetic Resonance Imaging	Siemens 3T TIM Trio	Siemens	3	tesla	UO	UO:0000228	head	12	2D echo planar imaging in resting state	200x200	millimeter	UO	UO:0000016	64x64x33	millimeter	UO	UO:0000016	3.125x3.125x3.6	millimeter	UO	UO:0000016	2000	millisecond	UO	UO:0000028	30	millisecond	UO	UO:0000028	GRE-EPI	90	degree	UO	UO:0000185					2520	Hertz/pixel			33		480	second	UO	UO:0000010
25947	Magnetic Resonance Imaging	Siemens 3T TIM Trio	Siemens	3	tesla	UO	UO:0000228	head	12	2D echo planar imaging in resting state	200x200	millimeter	UO	UO:0000016	64x64x25	millimeter	UO	UO:0000016	3.125x3.125x4.8	millimeter	UO	UO:0000016	1500	millisecond	UO	UO:0000028	30	millisecond	UO	UO:0000028	GRE-EPI	90	degree	UO	UO:0000185					2520	Hertz/pixel			25		630	second	UO	UO:0000010
25966	Magnetic Resonance Imaging	Siemens 3T TIM Trio	Siemens	3	tesla	UO	UO:0000228	head	12	2D echo planar imaging in resting state	200x200	millimeter	UO	UO:0000016	64x64x33	millimeter	UO	UO:0000016	3.125x3.125x3.6	millimeter	UO	UO:0000016	2000	millisecond	UO	UO:0000028	30	millisecond	UO	UO:0000028	GRE-EPI	90	degree	UO	UO:0000185					2520	Hertz/pixel			33		480	second	UO	UO:0000010
25966	Magnetic Resonance Imaging	Siemens 3T TIM Trio	Siemens	3	tesla	UO	UO:0000228	head	12	2D echo planar imaging in resting state	200x200	millimeter	UO	UO:0000016	64x64x25	millimeter	UO	UO:0000016	3.125x3.125x4.8	millimeter	UO	UO:0000016	1500	millisecond	UO	UO:0000028	30	millisecond	UO	UO:0000028	GRE-EPI	90	degree	UO	UO:0000185					2520	Hertz/pixel			25		630	second	UO	UO:0000010
25946	Magnetic Resonance Imaging	Siemens 3T TIM Trio	Siemens	3	tesla	UO	UO:0000228	head	12	2D echo planar imaging in resting state	200x200	millimeter	UO	UO:0000016	64x64x33	millimeter	UO	UO:0000016	3.125x3.125x3.6	millimeter	UO	UO:0000016	2000	millisecond	UO	UO:0000028	30	millisecond	UO	UO:0000028	GRE-EPI	90	degree	UO	UO:0000185					2520	Hertz/pixel			33		480	second	UO	UO:0000010
25946	Magnetic Resonance Imaging	Siemens 3T TIM Trio	Siemens	3	tesla	UO	UO:0000228	head	12	2D echo planar imaging in resting state	200x200	millimeter	UO	UO:0000016	64x64x25	millimeter	UO	UO:0000016	3.125x3.125x4.8	millimeter	UO	UO:0000016	1500	millisecond	UO	UO:0000028	30	millisecond	UO	UO:0000028	GRE-EPI	90	degree	UO	UO:0000185					2520	Hertz/pixel			25		630	second	UO	UO:0000010
25976	Magnetic Resonance Imaging	Siemens 3T TIM Trio	Siemens	3	tesla	UO	UO:0000228	head	12	2D echo planar imaging in resting state	200x200	millimeter	UO	UO:0000016	64x64x33	millimeter	UO	UO:0000016	3.125x3.125x3.6	millimeter	UO	UO:0000016	2000	millisecond	UO	UO:0000028	30	millisecond	UO	UO:0000028	GRE-EPI	90	degree	UO	UO:0000185					2520	Hertz/pixel			33		480	second	UO	UO:0000010
25976	Magnetic Resonance Imaging	Siemens 3T TIM Trio	Siemens	3	tesla	UO	UO:0000228	head	12	2D echo planar imaging in resting state	200x200	millimeter	UO	UO:0000016	64x64x25	millimeter	UO	UO:0000016	3.125x3.125x4.8	millimeter	UO	UO:0000016	1500	millisecond	UO	UO:0000028	30	millisecond	UO	UO:0000028	GRE-EPI	90	degree	UO	UO:0000185					2520	Hertz/pixel			25		630	second	UO	UO:0000010
25975	Magnetic Resonance Imaging	Siemens 3T TIM Trio	Siemens	3	tesla	UO	UO:0000228	head	12	2D echo planar imaging in resting state	200x200	millimeter	UO	UO:0000016	64x64x33	millimeter	UO	UO:0000016	3.125x3.125x3.6	millimeter	UO	UO:0000016	2000	millisecond	UO	UO:0000028	30	millisecond	UO	UO:0000028	GRE-EPI	90	degree	UO	UO:0000185					2520	Hertz/pixel			33		480	second	UO	UO:0000010
25975	Magnetic Resonance Imaging	Siemens 3T TIM Trio	Siemens	3	tesla	UO	UO:0000228	head	12	2D echo planar imaging in resting state	200x200	millimeter	UO	UO:0000016	64x64x25	millimeter	UO	UO:0000016	3.125x3.125x4.8	millimeter	UO	UO:0000016	1500	millisecond	UO	UO:0000028	30	millisecond	UO	UO:0000028	GRE-EPI	90	degree	UO	UO:0000185					2520	Hertz/pixel			25		630	second	UO	UO:0000010
25943	Magnetic Resonance Imaging	Siemens 3T TIM Trio	Siemens	3	tesla	UO	UO:0000228	head	12	2D echo planar imaging in resting state	200x200	millimeter	UO	UO:0000016	64x64x33	millimeter	UO	UO:0000016	3.125x3.125x3.6	millimeter	UO	UO:0000016	2000	millisecond	UO	UO:0000028	30	millisecond	UO	UO:0000028	GRE-EPI	90	degree	UO	UO:0000185					2520	Hertz/pixel			33		480	second	UO	UO:0000010
25943	Magnetic Resonance Imaging	Siemens 3T TIM Trio	Siemens	3	tesla	UO	UO:0000228	head	12	2D echo planar imaging in resting state	200x200	millimeter	UO	UO:0000016	64x64x25	millimeter	UO	UO:0000016	3.125x3.125x4.8	millimeter	UO	UO:0000016	1500	millisecond	UO	UO:0000028	30	millisecond	UO	UO:0000028	GRE-EPI	90	degree	UO	UO:0000185					2520	Hertz/pixel			25		630	second	UO	UO:0000010
25950	Magnetic Resonance Imaging	Siemens 3T TIM Trio	Siemens	3	tesla	UO	UO:0000228	head	12	2D echo planar imaging in resting state	200x200	millimeter	UO	UO:0000016	64x64x33	millimeter	UO	UO:0000016	3.125x3.125x3.6	millimeter	UO	UO:0000016	2000	millisecond	UO	UO:0000028	30	millisecond	UO	UO:0000028	GRE-EPI	90	degree	UO	UO:0000185					2520	Hertz/pixel			33		480	second	UO	UO:0000010
25950	Magnetic Resonance Imaging	Siemens 3T TIM Trio	Siemens	3	tesla	UO	UO:0000228	head	12	2D echo planar imaging in resting state	200x200	millimeter	UO	UO:0000016	64x64x25	millimeter	UO	UO:0000016	3.125x3.125x4.8	millimeter	UO	UO:0000016	1500	millisecond	UO	UO:0000028	30	millisecond	UO	UO:0000028	GRE-EPI	90	degree	UO	UO:0000185					2520	Hertz/pixel			25		630	second	UO	UO:0000010
25932	Magnetic Resonance Imaging	Siemens 3T TIM Trio	Siemens	3	tesla	UO	UO:0000228	head	12	2D echo planar imaging in resting state	200x200	millimeter	UO	UO:0000016	64x64x33	millimeter	UO	UO:0000016	3.125x3.125x3.6	millimeter	UO	UO:0000016	2000	millisecond	UO	UO:0000028	30	millisecond	UO	UO:0000028	GRE-EPI	90	degree	UO	UO:0000185					2520	Hertz/pixel			33		480	second	UO	UO:0000010
25932	Magnetic Resonance Imaging	Siemens 3T TIM Trio	Siemens	3	tesla	UO	UO:0000228	head	12	2D echo planar imaging in resting state	200x200	millimeter	UO	UO:0000016	64x64x25	millimeter	UO	UO:0000016	3.125x3.125x4.8	millimeter	UO	UO:0000016	1500	millisecond	UO	UO:0000028	30	millisecond	UO	UO:0000028	GRE-EPI	90	degree	UO	UO:0000185					2520	Hertz/pixel			25		630	second	UO	UO:0000010
25970	Magnetic Resonance Imaging	Siemens 3T TIM Trio	Siemens	3	tesla	UO	UO:0000228	head	12	2D echo planar imaging in resting state	200x200	millimeter	UO	UO:0000016	64x64x33	millimeter	UO	UO:0000016	3.125x3.125x3.6	millimeter	UO	UO:0000016	2000	millisecond	UO	UO:0000028	30	millisecond	UO	UO:0000028	GRE-EPI	90	degree	UO	UO:0000185					2520	Hertz/pixel			33		480	second	UO	UO:0000010
25970	Magnetic Resonance Imaging	Siemens 3T TIM Trio	Siemens	3	tesla	UO	UO:0000228	head	12	2D echo planar imaging in resting state	200x200	millimeter	UO	UO:0000016	64x64x25	millimeter	UO	UO:0000016	3.125x3.125x4.8	millimeter	UO	UO:0000016	1500	millisecond	UO	UO:0000028	30	millisecond	UO	UO:0000028	GRE-EPI	90	degree	UO	UO:0000185					2520	Hertz/pixel			25		630	second	UO	UO:0000010
25953	Magnetic Resonance Imaging	Siemens 3T TIM Trio	Siemens	3	tesla	UO	UO:0000228	head	12	2D echo planar imaging in resting state	200x200	millimeter	UO	UO:0000016	64x64x33	millimeter	UO	UO:0000016	3.125x3.125x3.6	millimeter	UO	UO:0000016	2000	millisecond	UO	UO:0000028	30	millisecond	UO	UO:0000028	GRE-EPI	90	degree	UO	UO:0000185					2520	Hertz/pixel			33		480	second	UO	UO:0000010
25953	Magnetic Resonance Imaging	Siemens 3T TIM Trio	Siemens	3	tesla	UO	UO:0000228	head	12	2D echo planar imaging in resting state	200x200	millimeter	UO	UO:0000016	64x64x25	millimeter	UO	UO:0000016	3.125x3.125x4.8	millimeter	UO	UO:0000016	1500	millisecond	UO	UO:0000028	30	millisecond	UO	UO:0000028	GRE-EPI	90	degree	UO	UO:0000185					2520	Hertz/pixel			25		630	second	UO	UO:0000010
25949	Magnetic Resonance Imaging	Siemens 3T TIM Trio	Siemens	3	tesla	UO	UO:0000228	head	12	2D echo planar imaging in resting state	200x200	millimeter	UO	UO:0000016	64x64x33	millimeter	UO	UO:0000016	3.125x3.125x3.6	millimeter	UO	UO:0000016	2000	millisecond	UO	UO:0000028	30	millisecond	UO	UO:0000028	GRE-EPI	90	degree	UO	UO:0000185					2520	Hertz/pixel			33		480	second	UO	UO:0000010
25949	Magnetic Resonance Imaging	Siemens 3T TIM Trio	Siemens	3	tesla	UO	UO:0000228	head	12	2D echo planar imaging in resting state	200x200	millimeter	UO	UO:0000016	64x64x25	millimeter	UO	UO:0000016	3.125x3.125x4.8	millimeter	UO	UO:0000016	1500	millisecond	UO	UO:0000028	30	millisecond	UO	UO:0000028	GRE-EPI	90	degree	UO	UO:0000185					2520	Hertz/pixel			25		630	second	UO	UO:0000010
25958	Magnetic Resonance Imaging	Siemens 3T TIM Trio	Siemens	3	tesla	UO	UO:0000228	head	12	2D echo planar imaging in resting state	200x200	millimeter	UO	UO:0000016	64x64x33	millimeter	UO	UO:0000016	3.125x3.125x3.6	millimeter	UO	UO:0000016	2000	millisecond	UO	UO:0000028	30	millisecond	UO	UO:0000028	GRE-EPI	90	degree	UO	UO:0000185					2520	Hertz/pixel			33		480	second	UO	UO:0000010
25958	Magnetic Resonance Imaging	Siemens 3T TIM Trio	Siemens	3	tesla	UO	UO:0000228	head	12	2D echo planar imaging in resting state	200x200	millimeter	UO	UO:0000016	64x64x25	millimeter	UO	UO:0000016	3.125x3.125x4.8	millimeter	UO	UO:0000016	1500	millisecond	UO	UO:0000028	30	millisecond	UO	UO:0000028	GRE-EPI	90	degree	UO	UO:0000185					2520	Hertz/pixel			25		630	second	UO	UO:0000010
25938	Magnetic Resonance Imaging	Siemens 3T TIM Trio	Siemens	3	tesla	UO	UO:0000228	head	12	2D echo planar imaging in resting state	200x200	millimeter	UO	UO:0000016	64x64x33	millimeter	UO	UO:0000016	3.125x3.125x3.6	millimeter	UO	UO:0000016	2000	millisecond	UO	UO:0000028	30	millisecond	UO	UO:0000028	GRE-EPI	90	degree	UO	UO:0000185					2520	Hertz/pixel			33		480	second	UO	UO:0000010
25938	Magnetic Resonance Imaging	Siemens 3T TIM Trio	Siemens	3	tesla	UO	UO:0000228	head	12	2D echo planar imaging in resting state	200x200	millimeter	UO	UO:0000016	64x64x25	millimeter	UO	UO:0000016	3.125x3.125x4.8	millimeter	UO	UO:0000016	1500	millisecond	UO	UO:0000028	30	millisecond	UO	UO:0000028	GRE-EPI	90	degree	UO	UO:0000185					2520	Hertz/pixel			25		630	second	UO	UO:0000010
25931	Magnetic Resonance Imaging	Siemens 3T TIM Trio	Siemens	3	tesla	UO	UO:0000228	head	12	2D echo planar imaging in resting state	200x200	millimeter	UO	UO:0000016	64x64x33	millimeter	UO	UO:0000016	3.125x3.125x3.6	millimeter	UO	UO:0000016	2000	millisecond	UO	UO:0000028	30	millisecond	UO	UO:0000028	GRE-EPI	90	degree	UO	UO:0000185					2520	Hertz/pixel			33		480	second	UO	UO:0000010
25931	Magnetic Resonance Imaging	Siemens 3T TIM Trio	Siemens	3	tesla	UO	UO:0000228	head	12	2D echo planar imaging in resting state	200x200	millimeter	UO	UO:0000016	64x64x25	millimeter	UO	UO:0000016	3.125x3.125x4.8	millimeter	UO	UO:0000016	1500	millisecond	UO	UO:0000028	30	millisecond	UO	UO:0000028	GRE-EPI	90	degree	UO	UO:0000185					2520	Hertz/pixel			25		630	second	UO	UO:0000010
25978	Magnetic Resonance Imaging	Siemens 3T TIM Trio	Siemens	3	tesla	UO	UO:0000228	head	12	2D echo planar imaging in resting state	200x200	millimeter	UO	UO:0000016	64x64x33	millimeter	UO	UO:0000016	3.125x3.125x3.6	millimeter	UO	UO:0000016	2000	millisecond	UO	UO:0000028	30	millisecond	UO	UO:0000028	GRE-EPI	90	degree	UO	UO:0000185					2520	Hertz/pixel			33		480	second	UO	UO:0000010
25978	Magnetic Resonance Imaging	Siemens 3T TIM Trio	Siemens	3	tesla	UO	UO:0000228	head	12	2D echo planar imaging in resting state	200x200	millimeter	UO	UO:0000016	64x64x25	millimeter	UO	UO:0000016	3.125x3.125x4.8	millimeter	UO	UO:0000016	1500	millisecond	UO	UO:0000028	30	millisecond	UO	UO:0000028	GRE-EPI	90	degree	UO	UO:0000185					2520	Hertz/pixel			25		630	second	UO	UO:0000010
25924	Magnetic Resonance Imaging	Siemens 3T TIM Trio	Siemens	3	tesla	UO	UO:0000228	head	12	2D echo planar imaging in resting state	200x200	millimeter	UO	UO:0000016	64x64x33	millimeter	UO	UO:0000016	3.125x3.125x3.6	millimeter	UO	UO:0000016	2000	millisecond	UO	UO:0000028	30	millisecond	UO	UO:0000028	GRE-EPI	90	degree	UO	UO:0000185					2520	Hertz/pixel			33		480	second	UO	UO:0000010
25924	Magnetic Resonance Imaging	Siemens 3T TIM Trio	Siemens	3	tesla	UO	UO:0000228	head	12	2D echo planar imaging in resting state	200x200	millimeter	UO	UO:0000016	64x64x25	millimeter	UO	UO:0000016	3.125x3.125x4.8	millimeter	UO	UO:0000016	1500	millisecond	UO	UO:0000028	30	millisecond	UO	UO:0000028	GRE-EPI	90	degree	UO	UO:0000185					2520	Hertz/pixel			25		630	second	UO	UO:0000010
25940	Magnetic Resonance Imaging	Siemens 3T TIM Trio	Siemens	3	tesla	UO	UO:0000228	head	12	2D echo planar imaging in resting state	200x200	millimeter	UO	UO:0000016	64x64x33	millimeter	UO	UO:0000016	3.125x3.125x3.6	millimeter	UO	UO:0000016	2000	millisecond	UO	UO:0000028	30	millisecond	UO	UO:0000028	GRE-EPI	90	degree	UO	UO:0000185					2520	Hertz/pixel			33		480	second	UO	UO:0000010
25940	Magnetic Resonance Imaging	Siemens 3T TIM Trio	Siemens	3	tesla	UO	UO:0000228	head	12	2D echo planar imaging in resting state	200x200	millimeter	UO	UO:0000016	64x64x25	millimeter	UO	UO:0000016	3.125x3.125x4.8	millimeter	UO	UO:0000016	1500	millisecond	UO	UO:0000028	30	millisecond	UO	UO:0000028	GRE-EPI	90	degree	UO	UO:0000185					2520	Hertz/pixel			25		630	second	UO	UO:0000010
25960	Magnetic Resonance Imaging	Siemens 3T TIM Trio	Siemens	3	tesla	UO	UO:0000228	head	12	2D echo planar imaging in resting state	200x200	millimeter	UO	UO:0000016	64x64x33	millimeter	UO	UO:0000016	3.125x3.125x3.6	millimeter	UO	UO:0000016	2000	millisecond	UO	UO:0000028	30	millisecond	UO	UO:0000028	GRE-EPI	90	degree	UO	UO:0000185					2520	Hertz/pixel			33		480	second	UO	UO:0000010
25960	Magnetic Resonance Imaging	Siemens 3T TIM Trio	Siemens	3	tesla	UO	UO:0000228	head	12	2D echo planar imaging in resting state	200x200	millimeter	UO	UO:0000016	64x64x25	millimeter	UO	UO:0000016	3.125x3.125x4.8	millimeter	UO	UO:0000016	1500	millisecond	UO	UO:0000028	30	millisecond	UO	UO:0000028	GRE-EPI	90	degree	UO	UO:0000185					2520	Hertz/pixel			25		630	second	UO	UO:0000010
25939	Magnetic Resonance Imaging	Siemens 3T TIM Trio	Siemens	3	tesla	UO	UO:0000228	head	12	T1-weighted Acquisition	256x256x170	millimeter	UO	UO:0000016	256x256x128	millimeter	UO	UO:0000016	1x1x1.33	millimeter	UO	UO:0000016	2530	millisecond	UO	UO:0000028	3.39	millisecond	UO	UO:0000028	MPRAGE	7	degree	UO	UO:0000185	1100	millisecond	UO	UO:0000028	190	Hertz/pixel
25939	Magnetic Resonance Imaging	Siemens 3T TIM Trio	Siemens	3	tesla	UO	UO:0000228	head	12	T1-weighted Acquisition	256x256x176	millimeter	UO	UO:0000016	256x256x176	millimeter	UO	UO:0000016	1x1x1	millimeter	UO	UO:0000016	2530	millisecond	UO	UO:0000028	3.45	millisecond	UO	UO:0000028	MPRAGE	7	degree	UO	UO:0000185	1100	millisecond	UO	UO:0000028	190	Hertz/pixel
25967	Magnetic Resonance Imaging	Siemens 3T TIM Trio	Siemens	3	tesla	UO	UO:0000228	head	12	T1-weighted Acquisition	256x256x170	millimeter	UO	UO:0000016	256x256x128	millimeter	UO	UO:0000016	1x1x1.33	millimeter	UO	UO:0000016	2530	millisecond	UO	UO:0000028	3.39	millisecond	UO	UO:0000028	MPRAGE	7	degree	UO	UO:0000185	1100	millisecond	UO	UO:0000028	190	Hertz/pixel
25967	Magnetic Resonance Imaging	Siemens 3T TIM Trio	Siemens	3	tesla	UO	UO:0000228	head	12	T1-weighted Acquisition	256x256x176	millimeter	UO	UO:0000016	256x256x176	millimeter	UO	UO:0000016	1x1x1	millimeter	UO	UO:0000016	2530	millisecond	UO	UO:0000028	3.45	millisecond	UO	UO:0000028	MPRAGE	7	degree	UO	UO:0000185	1100	millisecond	UO	UO:0000028	190	Hertz/pixel
25974	Magnetic Resonance Imaging	Siemens 3T TIM Trio	Siemens	3	tesla	UO	UO:0000228	head	12	T1-weighted Acquisition	256x256x170	millimeter	UO	UO:0000016	256x256x128	millimeter	UO	UO:0000016	1x1x1.33	millimeter	UO	UO:0000016	2530	millisecond	UO	UO:0000028	3.39	millisecond	UO	UO:0000028	MPRAGE	7	degree	UO	UO:0000185	1100	millisecond	UO	UO:0000028	190	Hertz/pixel
25974	Magnetic Resonance Imaging	Siemens 3T TIM Trio	Siemens	3	tesla	UO	UO:0000228	head	12	T1-weighted Acquisition	256x256x176	millimeter	UO	UO:0000016	256x256x176	millimeter	UO	UO:0000016	1x1x1	millimeter	UO	UO:0000016	2530	millisecond	UO	UO:0000028	3.45	millisecond	UO	UO:0000028	MPRAGE	7	degree	UO	UO:0000185	1100	millisecond	UO	UO:0000028	190	Hertz/pixel
25935	Magnetic Resonance Imaging	Siemens 3T TIM Trio	Siemens	3	tesla	UO	UO:0000228	head	12	T1-weighted Acquisition	256x256x170	millimeter	UO	UO:0000016	256x256x128	millimeter	UO	UO:0000016	1x1x1.33	millimeter	UO	UO:0000016	2530	millisecond	UO	UO:0000028	3.39	millisecond	UO	UO:0000028	MPRAGE	7	degree	UO	UO:0000185	1100	millisecond	UO	UO:0000028	190	Hertz/pixel
25935	Magnetic Resonance Imaging	Siemens 3T TIM Trio	Siemens	3	tesla	UO	UO:0000228	head	12	T1-weighted Acquisition	256x256x176	millimeter	UO	UO:0000016	256x256x176	millimeter	UO	UO:0000016	1x1x1	millimeter	UO	UO:0000016	2530	millisecond	UO	UO:0000028	3.45	millisecond	UO	UO:0000028	MPRAGE	7	degree	UO	UO:0000185	1100	millisecond	UO	UO:0000028	190	Hertz/pixel
25926	Magnetic Resonance Imaging	Siemens 3T TIM Trio	Siemens	3	tesla	UO	UO:0000228	head	12	T1-weighted Acquisition	256x256x170	millimeter	UO	UO:0000016	256x256x128	millimeter	UO	UO:0000016	1x1x1.33	millimeter	UO	UO:0000016	2530	millisecond	UO	UO:0000028	3.39	millisecond	UO	UO:0000028	MPRAGE	7	degree	UO	UO:0000185	1100	millisecond	UO	UO:0000028	190	Hertz/pixel
25926	Magnetic Resonance Imaging	Siemens 3T TIM Trio	Siemens	3	tesla	UO	UO:0000228	head	12	T1-weighted Acquisition	256x256x176	millimeter	UO	UO:0000016	256x256x176	millimeter	UO	UO:0000016	1x1x1	millimeter	UO	UO:0000016	2530	millisecond	UO	UO:0000028	3.45	millisecond	UO	UO:0000028	MPRAGE	7	degree	UO	UO:0000185	1100	millisecond	UO	UO:0000028	190	Hertz/pixel
25942	Magnetic Resonance Imaging	Siemens 3T TIM Trio	Siemens	3	tesla	UO	UO:0000228	head	12	T1-weighted Acquisition	256x256x170	millimeter	UO	UO:0000016	256x256x128	millimeter	UO	UO:0000016	1x1x1.33	millimeter	UO	UO:0000016	2530	millisecond	UO	UO:0000028	3.39	millisecond	UO	UO:0000028	MPRAGE	7	degree	UO	UO:0000185	1100	millisecond	UO	UO:0000028	190	Hertz/pixel
25942	Magnetic Resonance Imaging	Siemens 3T TIM Trio	Siemens	3	tesla	UO	UO:0000228	head	12	T1-weighted Acquisition	256x256x176	millimeter	UO	UO:0000016	256x256x176	millimeter	UO	UO:0000016	1x1x1	millimeter	UO	UO:0000016	2530	millisecond	UO	UO:0000028	3.45	millisecond	UO	UO:0000028	MPRAGE	7	degree	UO	UO:0000185	1100	millisecond	UO	UO:0000028	190	Hertz/pixel
25968	Magnetic Resonance Imaging	Siemens 3T TIM Trio	Siemens	3	tesla	UO	UO:0000228	head	12	T1-weighted Acquisition	256x256x170	millimeter	UO	UO:0000016	256x256x128	millimeter	UO	UO:0000016	1x1x1.33	millimeter	UO	UO:0000016	2530	millisecond	UO	UO:0000028	3.39	millisecond	UO	UO:0000028	MPRAGE	7	degree	UO	UO:0000185	1100	millisecond	UO	UO:0000028	190	Hertz/pixel
25968	Magnetic Resonance Imaging	Siemens 3T TIM Trio	Siemens	3	tesla	UO	UO:0000228	head	12	T1-weighted Acquisition	256x256x176	millimeter	UO	UO:0000016	256x256x176	millimeter	UO	UO:0000016	1x1x1	millimeter	UO	UO:0000016	2530	millisecond	UO	UO:0000028	3.45	millisecond	UO	UO:0000028	MPRAGE	7	degree	UO	UO:0000185	1100	millisecond	UO	UO:0000028	190	Hertz/pixel
25971	Magnetic Resonance Imaging	Siemens 3T TIM Trio	Siemens	3	tesla	UO	UO:0000228	head	12	T1-weighted Acquisition	256x256x170	millimeter	UO	UO:0000016	256x256x128	millimeter	UO	UO:0000016	1x1x1.33	millimeter	UO	UO:0000016	2530	millisecond	UO	UO:0000028	3.39	millisecond	UO	UO:0000028	MPRAGE	7	degree	UO	UO:0000185	1100	millisecond	UO	UO:0000028	190	Hertz/pixel
25971	Magnetic Resonance Imaging	Siemens 3T TIM Trio	Siemens	3	tesla	UO	UO:0000228	head	12	T1-weighted Acquisition	256x256x176	millimeter	UO	UO:0000016	256x256x176	millimeter	UO	UO:0000016	1x1x1	millimeter	UO	UO:0000016	2530	millisecond	UO	UO:0000028	3.45	millisecond	UO	UO:0000028	MPRAGE	7	degree	UO	UO:0000185	1100	millisecond	UO	UO:0000028	190	Hertz/pixel
25941	Magnetic Resonance Imaging	Siemens 3T TIM Trio	Siemens	3	tesla	UO	UO:0000228	head	12	T1-weighted Acquisition	256x256x170	millimeter	UO	UO:0000016	256x256x128	millimeter	UO	UO:0000016	1x1x1.33	millimeter	UO	UO:0000016	2530	millisecond	UO	UO:0000028	3.39	millisecond	UO	UO:0000028	MPRAGE	7	degree	UO	UO:0000185	1100	millisecond	UO	UO:0000028	190	Hertz/pixel
25941	Magnetic Resonance Imaging	Siemens 3T TIM Trio	Siemens	3	tesla	UO	UO:0000228	head	12	T1-weighted Acquisition	256x256x176	millimeter	UO	UO:0000016	256x256x176	millimeter	UO	UO:0000016	1x1x1	millimeter	UO	UO:0000016	2530	millisecond	UO	UO:0000028	3.45	millisecond	UO	UO:0000028	MPRAGE	7	degree	UO	UO:0000185	1100	millisecond	UO	UO:0000028	190	Hertz/pixel
25921	Magnetic Resonance Imaging	Siemens 3T TIM Trio	Siemens	3	tesla	UO	UO:0000228	head	12	T1-weighted Acquisition	256x256x170	millimeter	UO	UO:0000016	256x256x128	millimeter	UO	UO:0000016	1x1x1.33	millimeter	UO	UO:0000016	2530	millisecond	UO	UO:0000028	3.39	millisecond	UO	UO:0000028	MPRAGE	7	degree	UO	UO:0000185	1100	millisecond	UO	UO:0000028	190	Hertz/pixel
25921	Magnetic Resonance Imaging	Siemens 3T TIM Trio	Siemens	3	tesla	UO	UO:0000228	head	12	T1-weighted Acquisition	256x256x176	millimeter	UO	UO:0000016	256x256x176	millimeter	UO	UO:0000016	1x1x1	millimeter	UO	UO:0000016	2530	millisecond	UO	UO:0000028	3.45	millisecond	UO	UO:0000028	MPRAGE	7	degree	UO	UO:0000185	1100	millisecond	UO	UO:0000028	190	Hertz/pixel
25944	Magnetic Resonance Imaging	Siemens 3T TIM Trio	Siemens	3	tesla	UO	UO:0000228	head	12	T1-weighted Acquisition	256x256x170	millimeter	UO	UO:0000016	256x256x128	millimeter	UO	UO:0000016	1x1x1.33	millimeter	UO	UO:0000016	2530	millisecond	UO	UO:0000028	3.39	millisecond	UO	UO:0000028	MPRAGE	7	degree	UO	UO:0000185	1100	millisecond	UO	UO:0000028	190	Hertz/pixel
25944	Magnetic Resonance Imaging	Siemens 3T TIM Trio	Siemens	3	tesla	UO	UO:0000228	head	12	T1-weighted Acquisition	256x256x176	millimeter	UO	UO:0000016	256x256x176	millimeter	UO	UO:0000016	1x1x1	millimeter	UO	UO:0000016	2530	millisecond	UO	UO:0000028	3.45	millisecond	UO	UO:0000028	MPRAGE	7	degree	UO	UO:0000185	1100	millisecond	UO	UO:0000028	190	Hertz/pixel
25952	Magnetic Resonance Imaging	Siemens 3T TIM Trio	Siemens	3	tesla	UO	UO:0000228	head	12	T1-weighted Acquisition	256x256x170	millimeter	UO	UO:0000016	256x256x128	millimeter	UO	UO:0000016	1x1x1.33	millimeter	UO	UO:0000016	2530	millisecond	UO	UO:0000028	3.39	millisecond	UO	UO:0000028	MPRAGE	7	degree	UO	UO:0000185	1100	millisecond	UO	UO:0000028	190	Hertz/pixel
25952	Magnetic Resonance Imaging	Siemens 3T TIM Trio	Siemens	3	tesla	UO	UO:0000228	head	12	T1-weighted Acquisition	256x256x176	millimeter	UO	UO:0000016	256x256x176	millimeter	UO	UO:0000016	1x1x1	millimeter	UO	UO:0000016	2530	millisecond	UO	UO:0000028	3.45	millisecond	UO	UO:0000028	MPRAGE	7	degree	UO	UO:0000185	1100	millisecond	UO	UO:0000028	190	Hertz/pixel
25951	Magnetic Resonance Imaging	Siemens 3T TIM Trio	Siemens	3	tesla	UO	UO:0000228	head	12	T1-weighted Acquisition	256x256x170	millimeter	UO	UO:0000016	256x256x128	millimeter	UO	UO:0000016	1x1x1.33	millimeter	UO	UO:0000016	2530	millisecond	UO	UO:0000028	3.39	millisecond	UO	UO:0000028	MPRAGE	7	degree	UO	UO:0000185	1100	millisecond	UO	UO:0000028	190	Hertz/pixel
25951	Magnetic Resonance Imaging	Siemens 3T TIM Trio	Siemens	3	tesla	UO	UO:0000228	head	12	T1-weighted Acquisition	256x256x176	millimeter	UO	UO:0000016	256x256x176	millimeter	UO	UO:0000016	1x1x1	millimeter	UO	UO:0000016	2530	millisecond	UO	UO:0000028	3.45	millisecond	UO	UO:0000028	MPRAGE	7	degree	UO	UO:0000185	1100	millisecond	UO	UO:0000028	190	Hertz/pixel
25980	Magnetic Resonance Imaging	Siemens 3T TIM Trio	Siemens	3	tesla	UO	UO:0000228	head	12	T1-weighted Acquisition	256x256x170	millimeter	UO	UO:0000016	256x256x128	millimeter	UO	UO:0000016	1x1x1.33	millimeter	UO	UO:0000016	2530	millisecond	UO	UO:0000028	3.39	millisecond	UO	UO:0000028	MPRAGE	7	degree	UO	UO:0000185	1100	millisecond	UO	UO:0000028	190	Hertz/pixel
25980	Magnetic Resonance Imaging	Siemens 3T TIM Trio	Siemens	3	tesla	UO	UO:0000228	head	12	T1-weighted Acquisition	256x256x176	millimeter	UO	UO:0000016	256x256x176	millimeter	UO	UO:0000016	1x1x1	millimeter	UO	UO:0000016	2530	millisecond	UO	UO:0000028	3.45	millisecond	UO	UO:0000028	MPRAGE	7	degree	UO	UO:0000185	1100	millisecond	UO	UO:0000028	190	Hertz/pixel
25964	Magnetic Resonance Imaging	Siemens 3T TIM Trio	Siemens	3	tesla	UO	UO:0000228	head	12	T1-weighted Acquisition	256x256x170	millimeter	UO	UO:0000016	256x256x128	millimeter	UO	UO:0000016	1x1x1.33	millimeter	UO	UO:0000016	2530	millisecond	UO	UO:0000028	3.39	millisecond	UO	UO:0000028	MPRAGE	7	degree	UO	UO:0000185	1100	millisecond	UO	UO:0000028	190	Hertz/pixel
25964	Magnetic Resonance Imaging	Siemens 3T TIM Trio	Siemens	3	tesla	UO	UO:0000228	head	12	T1-weighted Acquisition	256x256x176	millimeter	UO	UO:0000016	256x256x176	millimeter	UO	UO:0000016	1x1x1	millimeter	UO	UO:0000016	2530	millisecond	UO	UO:0000028	3.45	millisecond	UO	UO:0000028	MPRAGE	7	degree	UO	UO:0000185	1100	millisecond	UO	UO:0000028	190	Hertz/pixel
25981	Magnetic Resonance Imaging	Siemens 3T TIM Trio	Siemens	3	tesla	UO	UO:0000228	head	12	T1-weighted Acquisition	256x256x170	millimeter	UO	UO:0000016	256x256x128	millimeter	UO	UO:0000016	1x1x1.33	millimeter	UO	UO:0000016	2530	millisecond	UO	UO:0000028	3.39	millisecond	UO	UO:0000028	MPRAGE	7	degree	UO	UO:0000185	1100	millisecond	UO	UO:0000028	190	Hertz/pixel
25981	Magnetic Resonance Imaging	Siemens 3T TIM Trio	Siemens	3	tesla	UO	UO:0000228	head	12	T1-weighted Acquisition	256x256x176	millimeter	UO	UO:0000016	256x256x176	millimeter	UO	UO:0000016	1x1x1	millimeter	UO	UO:0000016	2530	millisecond	UO	UO:0000028	3.45	millisecond	UO	UO:0000028	MPRAGE	7	degree	UO	UO:0000185	1100	millisecond	UO	UO:0000028	190	Hertz/pixel
25945	Magnetic Resonance Imaging	Siemens 3T TIM Trio	Siemens	3	tesla	UO	UO:0000228	head	12	T1-weighted Acquisition	256x256x170	millimeter	UO	UO:0000016	256x256x128	millimeter	UO	UO:0000016	1x1x1.33	millimeter	UO	UO:0000016	2530	millisecond	UO	UO:0000028	3.39	millisecond	UO	UO:0000028	MPRAGE	7	degree	UO	UO:0000185	1100	millisecond	UO	UO:0000028	190	Hertz/pixel
25945	Magnetic Resonance Imaging	Siemens 3T TIM Trio	Siemens	3	tesla	UO	UO:0000228	head	12	T1-weighted Acquisition	256x256x176	millimeter	UO	UO:0000016	256x256x176	millimeter	UO	UO:0000016	1x1x1	millimeter	UO	UO:0000016	2530	millisecond	UO	UO:0000028	3.45	millisecond	UO	UO:0000028	MPRAGE	7	degree	UO	UO:0000185	1100	millisecond	UO	UO:0000028	190	Hertz/pixel
25925	Magnetic Resonance Imaging	Siemens 3T TIM Trio	Siemens	3	tesla	UO	UO:0000228	head	12	T1-weighted Acquisition	256x256x170	millimeter	UO	UO:0000016	256x256x128	millimeter	UO	UO:0000016	1x1x1.33	millimeter	UO	UO:0000016	2530	millisecond	UO	UO:0000028	3.39	millisecond	UO	UO:0000028	MPRAGE	7	degree	UO	UO:0000185	1100	millisecond	UO	UO:0000028	190	Hertz/pixel
25925	Magnetic Resonance Imaging	Siemens 3T TIM Trio	Siemens	3	tesla	UO	UO:0000228	head	12	T1-weighted Acquisition	256x256x176	millimeter	UO	UO:0000016	256x256x176	millimeter	UO	UO:0000016	1x1x1	millimeter	UO	UO:0000016	2530	millisecond	UO	UO:0000028	3.45	millisecond	UO	UO:0000028	MPRAGE	7	degree	UO	UO:0000185	1100	millisecond	UO	UO:0000028	190	Hertz/pixel
25972	Magnetic Resonance Imaging	Siemens 3T TIM Trio	Siemens	3	tesla	UO	UO:0000228	head	12	T1-weighted Acquisition	256x256x170	millimeter	UO	UO:0000016	256x256x128	millimeter	UO	UO:0000016	1x1x1.33	millimeter	UO	UO:0000016	2530	millisecond	UO	UO:0000028	3.39	millisecond	UO	UO:0000028	MPRAGE	7	degree	UO	UO:0000185	1100	millisecond	UO	UO:0000028	190	Hertz/pixel
25972	Magnetic Resonance Imaging	Siemens 3T TIM Trio	Siemens	3	tesla	UO	UO:0000228	head	12	T1-weighted Acquisition	256x256x176	millimeter	UO	UO:0000016	256x256x176	millimeter	UO	UO:0000016	1x1x1	millimeter	UO	UO:0000016	2530	millisecond	UO	UO:0000028	3.45	millisecond	UO	UO:0000028	MPRAGE	7	degree	UO	UO:0000185	1100	millisecond	UO	UO:0000028	190	Hertz/pixel
25956	Magnetic Resonance Imaging	Siemens 3T TIM Trio	Siemens	3	tesla	UO	UO:0000228	head	12	T1-weighted Acquisition	256x256x170	millimeter	UO	UO:0000016	256x256x128	millimeter	UO	UO:0000016	1x1x1.33	millimeter	UO	UO:0000016	2530	millisecond	UO	UO:0000028	3.39	millisecond	UO	UO:0000028	MPRAGE	7	degree	UO	UO:0000185	1100	millisecond	UO	UO:0000028	190	Hertz/pixel
25956	Magnetic Resonance Imaging	Siemens 3T TIM Trio	Siemens	3	tesla	UO	UO:0000228	head	12	T1-weighted Acquisition	256x256x176	millimeter	UO	UO:0000016	256x256x176	millimeter	UO	UO:0000016	1x1x1	millimeter	UO	UO:0000016	2530	millisecond	UO	UO:0000028	3.45	millisecond	UO	UO:0000028	MPRAGE	7	degree	UO	UO:0000185	1100	millisecond	UO	UO:0000028	190	Hertz/pixel
25928	Magnetic Resonance Imaging	Siemens 3T TIM Trio	Siemens	3	tesla	UO	UO:0000228	head	12	T1-weighted Acquisition	256x256x170	millimeter	UO	UO:0000016	256x256x128	millimeter	UO	UO:0000016	1x1x1.33	millimeter	UO	UO:0000016	2530	millisecond	UO	UO:0000028	3.39	millisecond	UO	UO:0000028	MPRAGE	7	degree	UO	UO:0000185	1100	millisecond	UO	UO:0000028	190	Hertz/pixel
25928	Magnetic Resonance Imaging	Siemens 3T TIM Trio	Siemens	3	tesla	UO	UO:0000228	head	12	T1-weighted Acquisition	256x256x176	millimeter	UO	UO:0000016	256x256x176	millimeter	UO	UO:0000016	1x1x1	millimeter	UO	UO:0000016	2530	millisecond	UO	UO:0000028	3.45	millisecond	UO	UO:0000028	MPRAGE	7	degree	UO	UO:0000185	1100	millisecond	UO	UO:0000028	190	Hertz/pixel
25959	Magnetic Resonance Imaging	Siemens 3T TIM Trio	Siemens	3	tesla	UO	UO:0000228	head	12	T1-weighted Acquisition	256x256x170	millimeter	UO	UO:0000016	256x256x128	millimeter	UO	UO:0000016	1x1x1.33	millimeter	UO	UO:0000016	2530	millisecond	UO	UO:0000028	3.39	millisecond	UO	UO:0000028	MPRAGE	7	degree	UO	UO:0000185	1100	millisecond	UO	UO:0000028	190	Hertz/pixel
25959	Magnetic Resonance Imaging	Siemens 3T TIM Trio	Siemens	3	tesla	UO	UO:0000228	head	12	T1-weighted Acquisition	256x256x176	millimeter	UO	UO:0000016	256x256x176	millimeter	UO	UO:0000016	1x1x1	millimeter	UO	UO:0000016	2530	millisecond	UO	UO:0000028	3.45	millisecond	UO	UO:0000028	MPRAGE	7	degree	UO	UO:0000185	1100	millisecond	UO	UO:0000028	190	Hertz/pixel
25936	Magnetic Resonance Imaging	Siemens 3T TIM Trio	Siemens	3	tesla	UO	UO:0000228	head	12	T1-weighted Acquisition	256x256x170	millimeter	UO	UO:0000016	256x256x128	millimeter	UO	UO:0000016	1x1x1.33	millimeter	UO	UO:0000016	2530	millisecond	UO	UO:0000028	3.39	millisecond	UO	UO:0000028	MPRAGE	7	degree	UO	UO:0000185	1100	millisecond	UO	UO:0000028	190	Hertz/pixel
25936	Magnetic Resonance Imaging	Siemens 3T TIM Trio	Siemens	3	tesla	UO	UO:0000228	head	12	T1-weighted Acquisition	256x256x176	millimeter	UO	UO:0000016	256x256x176	millimeter	UO	UO:0000016	1x1x1	millimeter	UO	UO:0000016	2530	millisecond	UO	UO:0000028	3.45	millisecond	UO	UO:0000028	MPRAGE	7	degree	UO	UO:0000185	1100	millisecond	UO	UO:0000028	190	Hertz/pixel
25961	Magnetic Resonance Imaging	Siemens 3T TIM Trio	Siemens	3	tesla	UO	UO:0000228	head	12	T1-weighted Acquisition	256x256x170	millimeter	UO	UO:0000016	256x256x128	millimeter	UO	UO:0000016	1x1x1.33	millimeter	UO	UO:0000016	2530	millisecond	UO	UO:0000028	3.39	millisecond	UO	UO:0000028	MPRAGE	7	degree	UO	UO:0000185	1100	millisecond	UO	UO:0000028	190	Hertz/pixel
25961	Magnetic Resonance Imaging	Siemens 3T TIM Trio	Siemens	3	tesla	UO	UO:0000228	head	12	T1-weighted Acquisition	256x256x176	millimeter	UO	UO:0000016	256x256x176	millimeter	UO	UO:0000016	1x1x1	millimeter	UO	UO:0000016	2530	millisecond	UO	UO:0000028	3.45	millisecond	UO	UO:0000028	MPRAGE	7	degree	UO	UO:0000185	1100	millisecond	UO	UO:0000028	190	Hertz/pixel
25973	Magnetic Resonance Imaging	Siemens 3T TIM Trio	Siemens	3	tesla	UO	UO:0000228	head	12	T1-weighted Acquisition	256x256x170	millimeter	UO	UO:0000016	256x256x128	millimeter	UO	UO:0000016	1x1x1.33	millimeter	UO	UO:0000016	2530	millisecond	UO	UO:0000028	3.39	millisecond	UO	UO:0000028	MPRAGE	7	degree	UO	UO:0000185	1100	millisecond	UO	UO:0000028	190	Hertz/pixel
25973	Magnetic Resonance Imaging	Siemens 3T TIM Trio	Siemens	3	tesla	UO	UO:0000228	head	12	T1-weighted Acquisition	256x256x176	millimeter	UO	UO:0000016	256x256x176	millimeter	UO	UO:0000016	1x1x1	millimeter	UO	UO:0000016	2530	millisecond	UO	UO:0000028	3.45	millisecond	UO	UO:0000028	MPRAGE	7	degree	UO	UO:0000185	1100	millisecond	UO	UO:0000028	190	Hertz/pixel
25955	Magnetic Resonance Imaging	Siemens 3T TIM Trio	Siemens	3	tesla	UO	UO:0000228	head	12	T1-weighted Acquisition	256x256x170	millimeter	UO	UO:0000016	256x256x128	millimeter	UO	UO:0000016	1x1x1.33	millimeter	UO	UO:0000016	2530	millisecond	UO	UO:0000028	3.39	millisecond	UO	UO:0000028	MPRAGE	7	degree	UO	UO:0000185	1100	millisecond	UO	UO:0000028	190	Hertz/pixel
25955	Magnetic Resonance Imaging	Siemens 3T TIM Trio	Siemens	3	tesla	UO	UO:0000228	head	12	T1-weighted Acquisition	256x256x176	millimeter	UO	UO:0000016	256x256x176	millimeter	UO	UO:0000016	1x1x1	millimeter	UO	UO:0000016	2530	millisecond	UO	UO:0000028	3.45	millisecond	UO	UO:0000028	MPRAGE	7	degree	UO	UO:0000185	1100	millisecond	UO	UO:0000028	190	Hertz/pixel
25937	Magnetic Resonance Imaging	Siemens 3T TIM Trio	Siemens	3	tesla	UO	UO:0000228	head	12	T1-weighted Acquisition	256x256x170	millimeter	UO	UO:0000016	256x256x128	millimeter	UO	UO:0000016	1x1x1.33	millimeter	UO	UO:0000016	2530	millisecond	UO	UO:0000028	3.39	millisecond	UO	UO:0000028	MPRAGE	7	degree	UO	UO:0000185	1100	millisecond	UO	UO:0000028	190	Hertz/pixel
25937	Magnetic Resonance Imaging	Siemens 3T TIM Trio	Siemens	3	tesla	UO	UO:0000228	head	12	T1-weighted Acquisition	256x256x176	millimeter	UO	UO:0000016	256x256x176	millimeter	UO	UO:0000016	1x1x1	millimeter	UO	UO:0000016	2530	millisecond	UO	UO:0000028	3.45	millisecond	UO	UO:0000028	MPRAGE	7	degree	UO	UO:0000185	1100	millisecond	UO	UO:0000028	190	Hertz/pixel
25923	Magnetic Resonance Imaging	Siemens 3T TIM Trio	Siemens	3	tesla	UO	UO:0000228	head	12	T1-weighted Acquisition	256x256x170	millimeter	UO	UO:0000016	256x256x128	millimeter	UO	UO:0000016	1x1x1.33	millimeter	UO	UO:0000016	2530	millisecond	UO	UO:0000028	3.39	millisecond	UO	UO:0000028	MPRAGE	7	degree	UO	UO:0000185	1100	millisecond	UO	UO:0000028	190	Hertz/pixel
25923	Magnetic Resonance Imaging	Siemens 3T TIM Trio	Siemens	3	tesla	UO	UO:0000228	head	12	T1-weighted Acquisition	256x256x176	millimeter	UO	UO:0000016	256x256x176	millimeter	UO	UO:0000016	1x1x1	millimeter	UO	UO:0000016	2530	millisecond	UO	UO:0000028	3.45	millisecond	UO	UO:0000028	MPRAGE	7	degree	UO	UO:0000185	1100	millisecond	UO	UO:0000028	190	Hertz/pixel
25948	Magnetic Resonance Imaging	Siemens 3T TIM Trio	Siemens	3	tesla	UO	UO:0000228	head	12	T1-weighted Acquisition	256x256x170	millimeter	UO	UO:0000016	256x256x128	millimeter	UO	UO:0000016	1x1x1.33	millimeter	UO	UO:0000016	2530	millisecond	UO	UO:0000028	3.39	millisecond	UO	UO:0000028	MPRAGE	7	degree	UO	UO:0000185	1100	millisecond	UO	UO:0000028	190	Hertz/pixel
25948	Magnetic Resonance Imaging	Siemens 3T TIM Trio	Siemens	3	tesla	UO	UO:0000228	head	12	T1-weighted Acquisition	256x256x176	millimeter	UO	UO:0000016	256x256x176	millimeter	UO	UO:0000016	1x1x1	millimeter	UO	UO:0000016	2530	millisecond	UO	UO:0000028	3.45	millisecond	UO	UO:0000028	MPRAGE	7	degree	UO	UO:0000185	1100	millisecond	UO	UO:0000028	190	Hertz/pixel
25979	Magnetic Resonance Imaging	Siemens 3T TIM Trio	Siemens	3	tesla	UO	UO:0000228	head	12	T1-weighted Acquisition	256x256x170	millimeter	UO	UO:0000016	256x256x128	millimeter	UO	UO:0000016	1x1x1.33	millimeter	UO	UO:0000016	2530	millisecond	UO	UO:0000028	3.39	millisecond	UO	UO:0000028	MPRAGE	7	degree	UO	UO:0000185	1100	millisecond	UO	UO:0000028	190	Hertz/pixel
25979	Magnetic Resonance Imaging	Siemens 3T TIM Trio	Siemens	3	tesla	UO	UO:0000228	head	12	T1-weighted Acquisition	256x256x176	millimeter	UO	UO:0000016	256x256x176	millimeter	UO	UO:0000016	1x1x1	millimeter	UO	UO:0000016	2530	millisecond	UO	UO:0000028	3.45	millisecond	UO	UO:0000028	MPRAGE	7	degree	UO	UO:0000185	1100	millisecond	UO	UO:0000028	190	Hertz/pixel
25930	Magnetic Resonance Imaging	Siemens 3T TIM Trio	Siemens	3	tesla	UO	UO:0000228	head	12	T1-weighted Acquisition	256x256x170	millimeter	UO	UO:0000016	256x256x128	millimeter	UO	UO:0000016	1x1x1.33	millimeter	UO	UO:0000016	2530	millisecond	UO	UO:0000028	3.39	millisecond	UO	UO:0000028	MPRAGE	7	degree	UO	UO:0000185	1100	millisecond	UO	UO:0000028	190	Hertz/pixel
25930	Magnetic Resonance Imaging	Siemens 3T TIM Trio	Siemens	3	tesla	UO	UO:0000228	head	12	T1-weighted Acquisition	256x256x176	millimeter	UO	UO:0000016	256x256x176	millimeter	UO	UO:0000016	1x1x1	millimeter	UO	UO:0000016	2530	millisecond	UO	UO:0000028	3.45	millisecond	UO	UO:0000028	MPRAGE	7	degree	UO	UO:0000185	1100	millisecond	UO	UO:0000028	190	Hertz/pixel
25934	Magnetic Resonance Imaging	Siemens 3T TIM Trio	Siemens	3	tesla	UO	UO:0000228	head	12	T1-weighted Acquisition	256x256x170	millimeter	UO	UO:0000016	256x256x128	millimeter	UO	UO:0000016	1x1x1.33	millimeter	UO	UO:0000016	2530	millisecond	UO	UO:0000028	3.39	millisecond	UO	UO:0000028	MPRAGE	7	degree	UO	UO:0000185	1100	millisecond	UO	UO:0000028	190	Hertz/pixel
25934	Magnetic Resonance Imaging	Siemens 3T TIM Trio	Siemens	3	tesla	UO	UO:0000228	head	12	T1-weighted Acquisition	256x256x176	millimeter	UO	UO:0000016	256x256x176	millimeter	UO	UO:0000016	1x1x1	millimeter	UO	UO:0000016	2530	millisecond	UO	UO:0000028	3.45	millisecond	UO	UO:0000028	MPRAGE	7	degree	UO	UO:0000185	1100	millisecond	UO	UO:0000028	190	Hertz/pixel
25977	Magnetic Resonance Imaging	Siemens 3T TIM Trio	Siemens	3	tesla	UO	UO:0000228	head	12	T1-weighted Acquisition	256x256x170	millimeter	UO	UO:0000016	256x256x128	millimeter	UO	UO:0000016	1x1x1.33	millimeter	UO	UO:0000016	2530	millisecond	UO	UO:0000028	3.39	millisecond	UO	UO:0000028	MPRAGE	7	degree	UO	UO:0000185	1100	millisecond	UO	UO:0000028	190	Hertz/pixel
25977	Magnetic Resonance Imaging	Siemens 3T TIM Trio	Siemens	3	tesla	UO	UO:0000228	head	12	T1-weighted Acquisition	256x256x176	millimeter	UO	UO:0000016	256x256x176	millimeter	UO	UO:0000016	1x1x1	millimeter	UO	UO:0000016	2530	millisecond	UO	UO:0000028	3.45	millisecond	UO	UO:0000028	MPRAGE	7	degree	UO	UO:0000185	1100	millisecond	UO	UO:0000028	190	Hertz/pixel
25933	Magnetic Resonance Imaging	Siemens 3T TIM Trio	Siemens	3	tesla	UO	UO:0000228	head	12	T1-weighted Acquisition	256x256x170	millimeter	UO	UO:0000016	256x256x128	millimeter	UO	UO:0000016	1x1x1.33	millimeter	UO	UO:0000016	2530	millisecond	UO	UO:0000028	3.39	millisecond	UO	UO:0000028	MPRAGE	7	degree	UO	UO:0000185	1100	millisecond	UO	UO:0000028	190	Hertz/pixel
25933	Magnetic Resonance Imaging	Siemens 3T TIM Trio	Siemens	3	tesla	UO	UO:0000228	head	12	T1-weighted Acquisition	256x256x176	millimeter	UO	UO:0000016	256x256x176	millimeter	UO	UO:0000016	1x1x1	millimeter	UO	UO:0000016	2530	millisecond	UO	UO:0000028	3.45	millisecond	UO	UO:0000028	MPRAGE	7	degree	UO	UO:0000185	1100	millisecond	UO	UO:0000028	190	Hertz/pixel
25969	Magnetic Resonance Imaging	Siemens 3T TIM Trio	Siemens	3	tesla	UO	UO:0000228	head	12	T1-weighted Acquisition	256x256x170	millimeter	UO	UO:0000016	256x256x128	millimeter	UO	UO:0000016	1x1x1.33	millimeter	UO	UO:0000016	2530	millisecond	UO	UO:0000028	3.39	millisecond	UO	UO:0000028	MPRAGE	7	degree	UO	UO:0000185	1100	millisecond	UO	UO:0000028	190	Hertz/pixel
25969	Magnetic Resonance Imaging	Siemens 3T TIM Trio	Siemens	3	tesla	UO	UO:0000228	head	12	T1-weighted Acquisition	256x256x176	millimeter	UO	UO:0000016	256x256x176	millimeter	UO	UO:0000016	1x1x1	millimeter	UO	UO:0000016	2530	millisecond	UO	UO:0000028	3.45	millisecond	UO	UO:0000028	MPRAGE	7	degree	UO	UO:0000185	1100	millisecond	UO	UO:0000028	190	Hertz/pixel
25957	Magnetic Resonance Imaging	Siemens 3T TIM Trio	Siemens	3	tesla	UO	UO:0000228	head	12	T1-weighted Acquisition	256x256x170	millimeter	UO	UO:0000016	256x256x128	millimeter	UO	UO:0000016	1x1x1.33	millimeter	UO	UO:0000016	2530	millisecond	UO	UO:0000028	3.39	millisecond	UO	UO:0000028	MPRAGE	7	degree	UO	UO:0000185	1100	millisecond	UO	UO:0000028	190	Hertz/pixel
25957	Magnetic Resonance Imaging	Siemens 3T TIM Trio	Siemens	3	tesla	UO	UO:0000228	head	12	T1-weighted Acquisition	256x256x176	millimeter	UO	UO:0000016	256x256x176	millimeter	UO	UO:0000016	1x1x1	millimeter	UO	UO:0000016	2530	millisecond	UO	UO:0000028	3.45	millisecond	UO	UO:0000028	MPRAGE	7	degree	UO	UO:0000185	1100	millisecond	UO	UO:0000028	190	Hertz/pixel
25929	Magnetic Resonance Imaging	Siemens 3T TIM Trio	Siemens	3	tesla	UO	UO:0000228	head	12	T1-weighted Acquisition	256x256x170	millimeter	UO	UO:0000016	256x256x128	millimeter	UO	UO:0000016	1x1x1.33	millimeter	UO	UO:0000016	2530	millisecond	UO	UO:0000028	3.39	millisecond	UO	UO:0000028	MPRAGE	7	degree	UO	UO:0000185	1100	millisecond	UO	UO:0000028	190	Hertz/pixel
25929	Magnetic Resonance Imaging	Siemens 3T TIM Trio	Siemens	3	tesla	UO	UO:0000228	head	12	T1-weighted Acquisition	256x256x176	millimeter	UO	UO:0000016	256x256x176	millimeter	UO	UO:0000016	1x1x1	millimeter	UO	UO:0000016	2530	millisecond	UO	UO:0000028	3.45	millisecond	UO	UO:0000028	MPRAGE	7	degree	UO	UO:0000185	1100	millisecond	UO	UO:0000028	190	Hertz/pixel
25922	Magnetic Resonance Imaging	Siemens 3T TIM Trio	Siemens	3	tesla	UO	UO:0000228	head	12	T1-weighted Acquisition	256x256x170	millimeter	UO	UO:0000016	256x256x128	millimeter	UO	UO:0000016	1x1x1.33	millimeter	UO	UO:0000016	2530	millisecond	UO	UO:0000028	3.39	millisecond	UO	UO:0000028	MPRAGE	7	degree	UO	UO:0000185	1100	millisecond	UO	UO:0000028	190	Hertz/pixel
25922	Magnetic Resonance Imaging	Siemens 3T TIM Trio	Siemens	3	tesla	UO	UO:0000228	head	12	T1-weighted Acquisition	256x256x176	millimeter	UO	UO:0000016	256x256x176	millimeter	UO	UO:0000016	1x1x1	millimeter	UO	UO:0000016	2530	millisecond	UO	UO:0000028	3.45	millisecond	UO	UO:0000028	MPRAGE	7	degree	UO	UO:0000185	1100	millisecond	UO	UO:0000028	190	Hertz/pixel
25962	Magnetic Resonance Imaging	Siemens 3T TIM Trio	Siemens	3	tesla	UO	UO:0000228	head	12	T1-weighted Acquisition	256x256x170	millimeter	UO	UO:0000016	256x256x128	millimeter	UO	UO:0000016	1x1x1.33	millimeter	UO	UO:0000016	2530	millisecond	UO	UO:0000028	3.39	millisecond	UO	UO:0000028	MPRAGE	7	degree	UO	UO:0000185	1100	millisecond	UO	UO:0000028	190	Hertz/pixel
25962	Magnetic Resonance Imaging	Siemens 3T TIM Trio	Siemens	3	tesla	UO	UO:0000228	head	12	T1-weighted Acquisition	256x256x176	millimeter	UO	UO:0000016	256x256x176	millimeter	UO	UO:0000016	1x1x1	millimeter	UO	UO:0000016	2530	millisecond	UO	UO:0000028	3.45	millisecond	UO	UO:0000028	MPRAGE	7	degree	UO	UO:0000185	1100	millisecond	UO	UO:0000028	190	Hertz/pixel
25963	Magnetic Resonance Imaging	Siemens 3T TIM Trio	Siemens	3	tesla	UO	UO:0000228	head	12	T1-weighted Acquisition	256x256x170	millimeter	UO	UO:0000016	256x256x128	millimeter	UO	UO:0000016	1x1x1.33	millimeter	UO	UO:0000016	2530	millisecond	UO	UO:0000028	3.39	millisecond	UO	UO:0000028	MPRAGE	7	degree	UO	UO:0000185	1100	millisecond	UO	UO:0000028	190	Hertz/pixel
25963	Magnetic Resonance Imaging	Siemens 3T TIM Trio	Siemens	3	tesla	UO	UO:0000228	head	12	T1-weighted Acquisition	256x256x176	millimeter	UO	UO:0000016	256x256x176	millimeter	UO	UO:0000016	1x1x1	millimeter	UO	UO:0000016	2530	millisecond	UO	UO:0000028	3.45	millisecond	UO	UO:0000028	MPRAGE	7	degree	UO	UO:0000185	1100	millisecond	UO	UO:0000028	190	Hertz/pixel
25954	Magnetic Resonance Imaging	Siemens 3T TIM Trio	Siemens	3	tesla	UO	UO:0000228	head	12	T1-weighted Acquisition	256x256x170	millimeter	UO	UO:0000016	256x256x128	millimeter	UO	UO:0000016	1x1x1.33	millimeter	UO	UO:0000016	2530	millisecond	UO	UO:0000028	3.39	millisecond	UO	UO:0000028	MPRAGE	7	degree	UO	UO:0000185	1100	millisecond	UO	UO:0000028	190	Hertz/pixel
25954	Magnetic Resonance Imaging	Siemens 3T TIM Trio	Siemens	3	tesla	UO	UO:0000228	head	12	T1-weighted Acquisition	256x256x176	millimeter	UO	UO:0000016	256x256x176	millimeter	UO	UO:0000016	1x1x1	millimeter	UO	UO:0000016	2530	millisecond	UO	UO:0000028	3.45	millisecond	UO	UO:0000028	MPRAGE	7	degree	UO	UO:0000185	1100	millisecond	UO	UO:0000028	190	Hertz/pixel
25965	Magnetic Resonance Imaging	Siemens 3T TIM Trio	Siemens	3	tesla	UO	UO:0000228	head	12	T1-weighted Acquisition	256x256x170	millimeter	UO	UO:0000016	256x256x128	millimeter	UO	UO:0000016	1x1x1.33	millimeter	UO	UO:0000016	2530	millisecond	UO	UO:0000028	3.39	millisecond	UO	UO:0000028	MPRAGE	7	degree	UO	UO:0000185	1100	millisecond	UO	UO:0000028	190	Hertz/pixel
25965	Magnetic Resonance Imaging	Siemens 3T TIM Trio	Siemens	3	tesla	UO	UO:0000228	head	12	T1-weighted Acquisition	256x256x176	millimeter	UO	UO:0000016	256x256x176	millimeter	UO	UO:0000016	1x1x1	millimeter	UO	UO:0000016	2530	millisecond	UO	UO:0000028	3.45	millisecond	UO	UO:0000028	MPRAGE	7	degree	UO	UO:0000185	1100	millisecond	UO	UO:0000028	190	Hertz/pixel
25927	Magnetic Resonance Imaging	Siemens 3T TIM Trio	Siemens	3	tesla	UO	UO:0000228	head	12	T1-weighted Acquisition	256x256x170	millimeter	UO	UO:0000016	256x256x128	millimeter	UO	UO:0000016	1x1x1.33	millimeter	UO	UO:0000016	2530	millisecond	UO	UO:0000028	3.39	millisecond	UO	UO:0000028	MPRAGE	7	degree	UO	UO:0000185	1100	millisecond	UO	UO:0000028	190	Hertz/pixel
25927	Magnetic Resonance Imaging	Siemens 3T TIM Trio	Siemens	3	tesla	UO	UO:0000228	head	12	T1-weighted Acquisition	256x256x176	millimeter	UO	UO:0000016	256x256x176	millimeter	UO	UO:0000016	1x1x1	millimeter	UO	UO:0000016	2530	millisecond	UO	UO:0000028	3.45	millisecond	UO	UO:0000028	MPRAGE	7	degree	UO	UO:0000185	1100	millisecond	UO	UO:0000028	190	Hertz/pixel
25947	Magnetic Resonance Imaging	Siemens 3T TIM Trio	Siemens	3	tesla	UO	UO:0000228	head	12	T1-weighted Acquisition	256x256x170	millimeter	UO	UO:0000016	256x256x128	millimeter	UO	UO:0000016	1x1x1.33	millimeter	UO	UO:0000016	2530	millisecond	UO	UO:0000028	3.39	millisecond	UO	UO:0000028	MPRAGE	7	degree	UO	UO:0000185	1100	millisecond	UO	UO:0000028	190	Hertz/pixel
25947	Magnetic Resonance Imaging	Siemens 3T TIM Trio	Siemens	3	tesla	UO	UO:0000228	head	12	T1-weighted Acquisition	256x256x176	millimeter	UO	UO:0000016	256x256x176	millimeter	UO	UO:0000016	1x1x1	millimeter	UO	UO:0000016	2530	millisecond	UO	UO:0000028	3.45	millisecond	UO	UO:0000028	MPRAGE	7	degree	UO	UO:0000185	1100	millisecond	UO	UO:0000028	190	Hertz/pixel
25966	Magnetic Resonance Imaging	Siemens 3T TIM Trio	Siemens	3	tesla	UO	UO:0000228	head	12	T1-weighted Acquisition	256x256x170	millimeter	UO	UO:0000016	256x256x128	millimeter	UO	UO:0000016	1x1x1.33	millimeter	UO	UO:0000016	2530	millisecond	UO	UO:0000028	3.39	millisecond	UO	UO:0000028	MPRAGE	7	degree	UO	UO:0000185	1100	millisecond	UO	UO:0000028	190	Hertz/pixel
25966	Magnetic Resonance Imaging	Siemens 3T TIM Trio	Siemens	3	tesla	UO	UO:0000228	head	12	T1-weighted Acquisition	256x256x176	millimeter	UO	UO:0000016	256x256x176	millimeter	UO	UO:0000016	1x1x1	millimeter	UO	UO:0000016	2530	millisecond	UO	UO:0000028	3.45	millisecond	UO	UO:0000028	MPRAGE	7	degree	UO	UO:0000185	1100	millisecond	UO	UO:0000028	190	Hertz/pixel
25946	Magnetic Resonance Imaging	Siemens 3T TIM Trio	Siemens	3	tesla	UO	UO:0000228	head	12	T1-weighted Acquisition	256x256x170	millimeter	UO	UO:0000016	256x256x128	millimeter	UO	UO:0000016	1x1x1.33	millimeter	UO	UO:0000016	2530	millisecond	UO	UO:0000028	3.39	millisecond	UO	UO:0000028	MPRAGE	7	degree	UO	UO:0000185	1100	millisecond	UO	UO:0000028	190	Hertz/pixel
25946	Magnetic Resonance Imaging	Siemens 3T TIM Trio	Siemens	3	tesla	UO	UO:0000228	head	12	T1-weighted Acquisition	256x256x176	millimeter	UO	UO:0000016	256x256x176	millimeter	UO	UO:0000016	1x1x1	millimeter	UO	UO:0000016	2530	millisecond	UO	UO:0000028	3.45	millisecond	UO	UO:0000028	MPRAGE	7	degree	UO	UO:0000185	1100	millisecond	UO	UO:0000028	190	Hertz/pixel
25976	Magnetic Resonance Imaging	Siemens 3T TIM Trio	Siemens	3	tesla	UO	UO:0000228	head	12	T1-weighted Acquisition	256x256x170	millimeter	UO	UO:0000016	256x256x128	millimeter	UO	UO:0000016	1x1x1.33	millimeter	UO	UO:0000016	2530	millisecond	UO	UO:0000028	3.39	millisecond	UO	UO:0000028	MPRAGE	7	degree	UO	UO:0000185	1100	millisecond	UO	UO:0000028	190	Hertz/pixel
25976	Magnetic Resonance Imaging	Siemens 3T TIM Trio	Siemens	3	tesla	UO	UO:0000228	head	12	T1-weighted Acquisition	256x256x176	millimeter	UO	UO:0000016	256x256x176	millimeter	UO	UO:0000016	1x1x1	millimeter	UO	UO:0000016	2530	millisecond	UO	UO:0000028	3.45	millisecond	UO	UO:0000028	MPRAGE	7	degree	UO	UO:0000185	1100	millisecond	UO	UO:0000028	190	Hertz/pixel
25975	Magnetic Resonance Imaging	Siemens 3T TIM Trio	Siemens	3	tesla	UO	UO:0000228	head	12	T1-weighted Acquisition	256x256x170	millimeter	UO	UO:0000016	256x256x128	millimeter	UO	UO:0000016	1x1x1.33	millimeter	UO	UO:0000016	2530	millisecond	UO	UO:0000028	3.39	millisecond	UO	UO:0000028	MPRAGE	7	degree	UO	UO:0000185	1100	millisecond	UO	UO:0000028	190	Hertz/pixel
25975	Magnetic Resonance Imaging	Siemens 3T TIM Trio	Siemens	3	tesla	UO	UO:0000228	head	12	T1-weighted Acquisition	256x256x176	millimeter	UO	UO:0000016	256x256x176	millimeter	UO	UO:0000016	1x1x1	millimeter	UO	UO:0000016	2530	millisecond	UO	UO:0000028	3.45	millisecond	UO	UO:0000028	MPRAGE	7	degree	UO	UO:0000185	1100	millisecond	UO	UO:0000028	190	Hertz/pixel
25943	Magnetic Resonance Imaging	Siemens 3T TIM Trio	Siemens	3	tesla	UO	UO:0000228	head	12	T1-weighted Acquisition	256x256x170	millimeter	UO	UO:0000016	256x256x128	millimeter	UO	UO:0000016	1x1x1.33	millimeter	UO	UO:0000016	2530	millisecond	UO	UO:0000028	3.39	millisecond	UO	UO:0000028	MPRAGE	7	degree	UO	UO:0000185	1100	millisecond	UO	UO:0000028	190	Hertz/pixel
25943	Magnetic Resonance Imaging	Siemens 3T TIM Trio	Siemens	3	tesla	UO	UO:0000228	head	12	T1-weighted Acquisition	256x256x176	millimeter	UO	UO:0000016	256x256x176	millimeter	UO	UO:0000016	1x1x1	millimeter	UO	UO:0000016	2530	millisecond	UO	UO:0000028	3.45	millisecond	UO	UO:0000028	MPRAGE	7	degree	UO	UO:0000185	1100	millisecond	UO	UO:0000028	190	Hertz/pixel
25950	Magnetic Resonance Imaging	Siemens 3T TIM Trio	Siemens	3	tesla	UO	UO:0000228	head	12	T1-weighted Acquisition	256x256x170	millimeter	UO	UO:0000016	256x256x128	millimeter	UO	UO:0000016	1x1x1.33	millimeter	UO	UO:0000016	2530	millisecond	UO	UO:0000028	3.39	millisecond	UO	UO:0000028	MPRAGE	7	degree	UO	UO:0000185	1100	millisecond	UO	UO:0000028	190	Hertz/pixel
25950	Magnetic Resonance Imaging	Siemens 3T TIM Trio	Siemens	3	tesla	UO	UO:0000228	head	12	T1-weighted Acquisition	256x256x176	millimeter	UO	UO:0000016	256x256x176	millimeter	UO	UO:0000016	1x1x1	millimeter	UO	UO:0000016	2530	millisecond	UO	UO:0000028	3.45	millisecond	UO	UO:0000028	MPRAGE	7	degree	UO	UO:0000185	1100	millisecond	UO	UO:0000028	190	Hertz/pixel
25932	Magnetic Resonance Imaging	Siemens 3T TIM Trio	Siemens	3	tesla	UO	UO:0000228	head	12	T1-weighted Acquisition	256x256x170	millimeter	UO	UO:0000016	256x256x128	millimeter	UO	UO:0000016	1x1x1.33	millimeter	UO	UO:0000016	2530	millisecond	UO	UO:0000028	3.39	millisecond	UO	UO:0000028	MPRAGE	7	degree	UO	UO:0000185	1100	millisecond	UO	UO:0000028	190	Hertz/pixel
25932	Magnetic Resonance Imaging	Siemens 3T TIM Trio	Siemens	3	tesla	UO	UO:0000228	head	12	T1-weighted Acquisition	256x256x176	millimeter	UO	UO:0000016	256x256x176	millimeter	UO	UO:0000016	1x1x1	millimeter	UO	UO:0000016	2530	millisecond	UO	UO:0000028	3.45	millisecond	UO	UO:0000028	MPRAGE	7	degree	UO	UO:0000185	1100	millisecond	UO	UO:0000028	190	Hertz/pixel
25970	Magnetic Resonance Imaging	Siemens 3T TIM Trio	Siemens	3	tesla	UO	UO:0000228	head	12	T1-weighted Acquisition	256x256x170	millimeter	UO	UO:0000016	256x256x128	millimeter	UO	UO:0000016	1x1x1.33	millimeter	UO	UO:0000016	2530	millisecond	UO	UO:0000028	3.39	millisecond	UO	UO:0000028	MPRAGE	7	degree	UO	UO:0000185	1100	millisecond	UO	UO:0000028	190	Hertz/pixel
25970	Magnetic Resonance Imaging	Siemens 3T TIM Trio	Siemens	3	tesla	UO	UO:0000228	head	12	T1-weighted Acquisition	256x256x176	millimeter	UO	UO:0000016	256x256x176	millimeter	UO	UO:0000016	1x1x1	millimeter	UO	UO:0000016	2530	millisecond	UO	UO:0000028	3.45	millisecond	UO	UO:0000028	MPRAGE	7	degree	UO	UO:0000185	1100	millisecond	UO	UO:0000028	190	Hertz/pixel
25953	Magnetic Resonance Imaging	Siemens 3T TIM Trio	Siemens	3	tesla	UO	UO:0000228	head	12	T1-weighted Acquisition	256x256x170	millimeter	UO	UO:0000016	256x256x128	millimeter	UO	UO:0000016	1x1x1.33	millimeter	UO	UO:0000016	2530	millisecond	UO	UO:0000028	3.39	millisecond	UO	UO:0000028	MPRAGE	7	degree	UO	UO:0000185	1100	millisecond	UO	UO:0000028	190	Hertz/pixel
25953	Magnetic Resonance Imaging	Siemens 3T TIM Trio	Siemens	3	tesla	UO	UO:0000228	head	12	T1-weighted Acquisition	256x256x176	millimeter	UO	UO:0000016	256x256x176	millimeter	UO	UO:0000016	1x1x1	millimeter	UO	UO:0000016	2530	millisecond	UO	UO:0000028	3.45	millisecond	UO	UO:0000028	MPRAGE	7	degree	UO	UO:0000185	1100	millisecond	UO	UO:0000028	190	Hertz/pixel
25949	Magnetic Resonance Imaging	Siemens 3T TIM Trio	Siemens	3	tesla	UO	UO:0000228	head	12	T1-weighted Acquisition	256x256x170	millimeter	UO	UO:0000016	256x256x128	millimeter	UO	UO:0000016	1x1x1.33	millimeter	UO	UO:0000016	2530	millisecond	UO	UO:0000028	3.39	millisecond	UO	UO:0000028	MPRAGE	7	degree	UO	UO:0000185	1100	millisecond	UO	UO:0000028	190	Hertz/pixel
25949	Magnetic Resonance Imaging	Siemens 3T TIM Trio	Siemens	3	tesla	UO	UO:0000228	head	12	T1-weighted Acquisition	256x256x176	millimeter	UO	UO:0000016	256x256x176	millimeter	UO	UO:0000016	1x1x1	millimeter	UO	UO:0000016	2530	millisecond	UO	UO:0000028	3.45	millisecond	UO	UO:0000028	MPRAGE	7	degree	UO	UO:0000185	1100	millisecond	UO	UO:0000028	190	Hertz/pixel
25958	Magnetic Resonance Imaging	Siemens 3T TIM Trio	Siemens	3	tesla	UO	UO:0000228	head	12	T1-weighted Acquisition	256x256x170	millimeter	UO	UO:0000016	256x256x128	millimeter	UO	UO:0000016	1x1x1.33	millimeter	UO	UO:0000016	2530	millisecond	UO	UO:0000028	3.39	millisecond	UO	UO:0000028	MPRAGE	7	degree	UO	UO:0000185	1100	millisecond	UO	UO:0000028	190	Hertz/pixel
25958	Magnetic Resonance Imaging	Siemens 3T TIM Trio	Siemens	3	tesla	UO	UO:0000228	head	12	T1-weighted Acquisition	256x256x176	millimeter	UO	UO:0000016	256x256x176	millimeter	UO	UO:0000016	1x1x1	millimeter	UO	UO:0000016	2530	millisecond	UO	UO:0000028	3.45	millisecond	UO	UO:0000028	MPRAGE	7	degree	UO	UO:0000185	1100	millisecond	UO	UO:0000028	190	Hertz/pixel
25938	Magnetic Resonance Imaging	Siemens 3T TIM Trio	Siemens	3	tesla	UO	UO:0000228	head	12	T1-weighted Acquisition	256x256x170	millimeter	UO	UO:0000016	256x256x128	millimeter	UO	UO:0000016	1x1x1.33	millimeter	UO	UO:0000016	2530	millisecond	UO	UO:0000028	3.39	millisecond	UO	UO:0000028	MPRAGE	7	degree	UO	UO:0000185	1100	millisecond	UO	UO:0000028	190	Hertz/pixel
25938	Magnetic Resonance Imaging	Siemens 3T TIM Trio	Siemens	3	tesla	UO	UO:0000228	head	12	T1-weighted Acquisition	256x256x176	millimeter	UO	UO:0000016	256x256x176	millimeter	UO	UO:0000016	1x1x1	millimeter	UO	UO:0000016	2530	millisecond	UO	UO:0000028	3.45	millisecond	UO	UO:0000028	MPRAGE	7	degree	UO	UO:0000185	1100	millisecond	UO	UO:0000028	190	Hertz/pixel
25931	Magnetic Resonance Imaging	Siemens 3T TIM Trio	Siemens	3	tesla	UO	UO:0000228	head	12	T1-weighted Acquisition	256x256x170	millimeter	UO	UO:0000016	256x256x128	millimeter	UO	UO:0000016	1x1x1.33	millimeter	UO	UO:0000016	2530	millisecond	UO	UO:0000028	3.39	millisecond	UO	UO:0000028	MPRAGE	7	degree	UO	UO:0000185	1100	millisecond	UO	UO:0000028	190	Hertz/pixel
25931	Magnetic Resonance Imaging	Siemens 3T TIM Trio	Siemens	3	tesla	UO	UO:0000228	head	12	T1-weighted Acquisition	256x256x176	millimeter	UO	UO:0000016	256x256x176	millimeter	UO	UO:0000016	1x1x1	millimeter	UO	UO:0000016	2530	millisecond	UO	UO:0000028	3.45	millisecond	UO	UO:0000028	MPRAGE	7	degree	UO	UO:0000185	1100	millisecond	UO	UO:0000028	190	Hertz/pixel
25978	Magnetic Resonance Imaging	Siemens 3T TIM Trio	Siemens	3	tesla	UO	UO:0000228	head	12	T1-weighted Acquisition	256x256x170	millimeter	UO	UO:0000016	256x256x128	millimeter	UO	UO:0000016	1x1x1.33	millimeter	UO	UO:0000016	2530	millisecond	UO	UO:0000028	3.39	millisecond	UO	UO:0000028	MPRAGE	7	degree	UO	UO:0000185	1100	millisecond	UO	UO:0000028	190	Hertz/pixel
25978	Magnetic Resonance Imaging	Siemens 3T TIM Trio	Siemens	3	tesla	UO	UO:0000228	head	12	T1-weighted Acquisition	256x256x176	millimeter	UO	UO:0000016	256x256x176	millimeter	UO	UO:0000016	1x1x1	millimeter	UO	UO:0000016	2530	millisecond	UO	UO:0000028	3.45	millisecond	UO	UO:0000028	MPRAGE	7	degree	UO	UO:0000185	1100	millisecond	UO	UO:0000028	190	Hertz/pixel
25924	Magnetic Resonance Imaging	Siemens 3T TIM Trio	Siemens	3	tesla	UO	UO:0000228	head	12	T1-weighted Acquisition	256x256x170	millimeter	UO	UO:0000016	256x256x128	millimeter	UO	UO:0000016	1x1x1.33	millimeter	UO	UO:0000016	2530	millisecond	UO	UO:0000028	3.39	millisecond	UO	UO:0000028	MPRAGE	7	degree	UO	UO:0000185	1100	millisecond	UO	UO:0000028	190	Hertz/pixel
25924	Magnetic Resonance Imaging	Siemens 3T TIM Trio	Siemens	3	tesla	UO	UO:0000228	head	12	T1-weighted Acquisition	256x256x176	millimeter	UO	UO:0000016	256x256x176	millimeter	UO	UO:0000016	1x1x1	millimeter	UO	UO:0000016	2530	millisecond	UO	UO:0000028	3.45	millisecond	UO	UO:0000028	MPRAGE	7	degree	UO	UO:0000185	1100	millisecond	UO	UO:0000028	190	Hertz/pixel
25940	Magnetic Resonance Imaging	Siemens 3T TIM Trio	Siemens	3	tesla	UO	UO:0000228	head	12	T1-weighted Acquisition	256x256x170	millimeter	UO	UO:0000016	256x256x128	millimeter	UO	UO:0000016	1x1x1.33	millimeter	UO	UO:0000016	2530	millisecond	UO	UO:0000028	3.39	millisecond	UO	UO:0000028	MPRAGE	7	degree	UO	UO:0000185	1100	millisecond	UO	UO:0000028	190	Hertz/pixel
25940	Magnetic Resonance Imaging	Siemens 3T TIM Trio	Siemens	3	tesla	UO	UO:0000228	head	12	T1-weighted Acquisition	256x256x176	millimeter	UO	UO:0000016	256x256x176	millimeter	UO	UO:0000016	1x1x1	millimeter	UO	UO:0000016	2530	millisecond	UO	UO:0000028	3.45	millisecond	UO	UO:0000028	MPRAGE	7	degree	UO	UO:0000185	1100	millisecond	UO	UO:0000028	190	Hertz/pixel
25960	Magnetic Resonance Imaging	Siemens 3T TIM Trio	Siemens	3	tesla	UO	UO:0000228	head	12	T1-weighted Acquisition	256x256x170	millimeter	UO	UO:0000016	256x256x128	millimeter	UO	UO:0000016	1x1x1.33	millimeter	UO	UO:0000016	2530	millisecond	UO	UO:0000028	3.39	millisecond	UO	UO:0000028	MPRAGE	7	degree	UO	UO:0000185	1100	millisecond	UO	UO:0000028	190	Hertz/pixel
25960	Magnetic Resonance Imaging	Siemens 3T TIM Trio	Siemens	3	tesla	UO	UO:0000228	head	12	T1-weighted Acquisition	256x256x176	millimeter	UO	UO:0000016	256x256x176	millimeter	UO	UO:0000016	1x1x1	millimeter	UO	UO:0000016	2530	millisecond	UO	UO:0000028	3.45	millisecond	UO	UO:0000028	MPRAGE	7	degree	UO	UO:0000185	1100	millisecond	UO	UO:0000028	190	Hertz/pixel
[truncated: 5 more columns]
